# Supplementary material for: Reprogramming of macrophages employing gene regulatory and metabolic network models
Source: PLoS Comput Biol. 2020 Feb 25;16(2):e1007657. doi: 10.1371/journal.pcbi.1007657 (PMC7059956; doi:10.1371/journal.pcbi.1007657)
Supplement: S1 Table — DESeq2 was used to determine the differentially expressed genes. (XLSX) [file pcbi.1007657.s010.xlsx]

## Sheet: S1, DESeq2 result
Ensembl gene id	baseMean	log2FoldChange	lfcSE	stat	pvalue	padj
ENSMUSG00000026131	1020.52	4.14094	0.0767528	53.9516	0	0
ENSMUSG00000037447	1977.48	4.30463	0.0492894	87.3338	0	0
ENSMUSG00000010453	1959.8	1.42379	0.0363269	39.1938	0	0
ENSMUSG00000026112	7073.6	1.7559	0.029125	60.2882	0	0
ENSMUSG00000025986	1095.7	-2.53654	0.0583075	-43.5029	0	0
ENSMUSG00000026104	11102.7	3.82602	0.0417248	91.6967	0	0
ENSMUSG00000026031	8933.12	3.32194	0.0426801	77.8335	0	0
ENSMUSG00000025969	16630.3	2.7606	0.0373071	73.9967	0	0
ENSMUSG00000084416	2765.92	-2.55896	0.0596263	-42.9166	0	0
ENSMUSG00000025950	4692.71	-3.27464	0.0480359	-68.1707	0	0
ENSMUSG00000026193	31095.2	-4.47879	0.107605	-41.6223	0	0
ENSMUSG00000055322	3062.94	-3.07834	0.0646079	-47.6466	0	0
ENSMUSG00000026159	2512.01	1.57355	0.0360084	43.6997	0	0
ENSMUSG00000070034	973.267	3.19929	0.0490706	65.1977	0	0
ENSMUSG00000070031	837.618	2.96069	0.064651	45.795	0	0
ENSMUSG00000026222	3541.72	3.10906	0.0550827	56.4435	0	0
ENSMUSG00000090124	934.559	-2.97704	0.0633451	-46.9971	0	0
ENSMUSG00000036206	545.259	3.06048	0.0729623	41.9461	0	0
ENSMUSG00000040710	2885.39	-3.56578	0.0862249	-41.3544	0	0
ENSMUSG00000026335	844.244	-2.66181	0.0688794	-38.6445	0	0
ENSMUSG00000044340	1801.1	2.97911	0.0509751	58.4424	0	0
ENSMUSG00000026389	1760.11	-3.44077	0.0626059	-54.9593	0	0
ENSMUSG00000009418	1993.63	-2.56168	0.0428402	-59.7961	0	0
ENSMUSG00000026421	2093.96	3.07521	0.0559572	54.9565	0	0
ENSMUSG00000026360	1294.47	-4.13954	0.0820404	-50.4574	0	0
ENSMUSG00000032487	35526	11.3531	0.202214	56.144	0	0
ENSMUSG00000042772	2001.5	1.7969	0.0424448	42.3351	0	0
ENSMUSG00000026473	2175.56	-1.65602	0.041711	-39.7022	0	0
ENSMUSG00000050565	6049.83	2.12256	0.0338358	62.7313	0	0
ENSMUSG00000060519	6426.41	2.25859	0.0251597	89.77	0	0
ENSMUSG00000059089	1607.62	4.59739	0.0692601	66.3785	0	0
ENSMUSG00000058715	15434.3	1.83404	0.0395101	46.4197	0	0
ENSMUSG00000038179	8948.95	2.85102	0.0308745	92.3422	0	0
ENSMUSG00000038147	14202.1	-2.11334	0.0474485	-44.5397	0	0
ENSMUSG00000015314	426.769	4.95107	0.114535	43.2277	0	0
ENSMUSG00000053318	12155.4	4.20003	0.0526131	79.8285	0	0
ENSMUSG00000037849	6962.21	8.42765	0.0907491	92.8676	0	0
ENSMUSG00000070501	1179.69	4.1813	0.0831189	50.305	0	0
ENSMUSG00000073491	2589.14	9.82279	0.19638	50.0194	0	0
ENSMUSG00000043263	4932.42	4.04567	0.0591083	68.445	0	0
ENSMUSG00000073489	9028.25	3.30367	0.0665039	49.6764	0	0
ENSMUSG00000090222	495.652	4.39499	0.0818285	53.7098	0	0
ENSMUSG00000090272	3972.41	3.78233	0.0549214	68.8681	0	0
ENSMUSG00000026536	6371.71	4.51615	0.0501611	90.0331	0	0
ENSMUSG00000039997	4665.62	4.37469	0.0596472	73.3428	0	0
ENSMUSG00000054203	6076.18	6.38313	0.0482212	132.372	0	0
ENSMUSG00000042901	1722.85	1.97439	0.0408828	48.294	0	0
ENSMUSG00000002107	2534.29	-2.01119	0.0453833	-44.3157	0	0
ENSMUSG00000026773	6231.39	3.32511	0.0550677	60.3821	0	0
ENSMUSG00000023206	2451.19	6.26503	0.0746697	83.9031	0	0
ENSMUSG00000026712	3357.84	-7.29442	0.103694	-70.346	0	0
ENSMUSG00000026981	19127.8	6.49986	0.0700178	92.8315	0	0
ENSMUSG00000026979	2384.54	1.5798	0.0384401	41.0978	0	0
ENSMUSG00000036833	3197.94	-2.02577	0.0505359	-40.0858	0	0
ENSMUSG00000026942	1022.66	2.50456	0.0567269	44.1512	0	0
ENSMUSG00000036067	4069.72	4.77266	0.0578225	82.5398	0	0
ENSMUSG00000026833	342.863	-3.25527	0.0840731	-38.7195	0	0
ENSMUSG00000026821	6383.01	3.67023	0.051717	70.9676	0	0
ENSMUSG00000050737	4407.34	6.71218	0.127426	52.6753	0	0
ENSMUSG00000076441	806.09	3.92769	0.0859789	45.682	0	0
ENSMUSG00000026797	740.212	2.74585	0.0609888	45.0222	0	0
ENSMUSG00000038831	597.552	3.15694	0.0641552	49.2079	0	0
ENSMUSG00000026875	1789.93	6.49364	0.118605	54.7502	0	0
ENSMUSG00000026879	3387.5	-2.74503	0.0662901	-41.4093	0	0
ENSMUSG00000047250	768.797	-5.9417	0.117217	-50.6896	0	0
ENSMUSG00000026827	1742.15	2.08913	0.0344234	60.6893	0	0
ENSMUSG00000026991	1892.97	3.58825	0.0433242	82.8233	0	0
ENSMUSG00000026980	3914.57	2.69051	0.0563737	47.7263	0	0
ENSMUSG00000026896	4306.02	3.67313	0.0433505	84.7308	0	0
ENSMUSG00000027035	6106.87	2.07459	0.0415918	49.8798	0	0
ENSMUSG00000027018	1646.52	1.74341	0.0399104	43.6831	0	0
ENSMUSG00000027111	2108.49	-3.28446	0.0865581	-37.9451	0	0
ENSMUSG00000006494	1376.61	3.01934	0.0713096	42.3413	0	0
ENSMUSG00000064193	13139.6	3.10524	0.0689775	45.0182	0	0
ENSMUSG00000034075	3125.85	1.38436	0.0344039	40.2385	0	0
ENSMUSG00000027078	2654.04	3.81733	0.0619817	61.5879	0	0
ENSMUSG00000002103	5822.65	1.37298	0.0304746	45.0533	0	0
ENSMUSG00000027215	2509.23	1.73144	0.0428185	40.4368	0	0
ENSMUSG00000048058	655.263	-4.48486	0.100249	-44.7374	0	0
ENSMUSG00000032724	585.468	4.18717	0.0891937	46.9446	0	0
ENSMUSG00000070730	1377.33	2.55063	0.048872	52.19	0	0
ENSMUSG00000060802	125058	1.96019	0.0246455	79.5353	0	0
ENSMUSG00000027199	512.719	-4.34592	0.104903	-41.428	0	0
ENSMUSG00000033213	4097.58	6.13824	0.0704431	87.1376	0	0
ENSMUSG00000027366	11307.2	2.50945	0.0602224	41.6696	0	0
ENSMUSG00000001999	2047.98	-1.6856	0.0376011	-44.8285	0	0
ENSMUSG00000014361	6269.87	3.04213	0.0328269	92.6721	0	0
ENSMUSG00000027399	2788.65	4.45378	0.0747436	59.5875	0	0
ENSMUSG00000048911	310.774	3.08733	0.0797235	38.7254	0	0
ENSMUSG00000027340	7416.48	1.86001	0.0263535	70.5793	0	0
ENSMUSG00000027281	835.672	2.84193	0.0592756	47.9444	0	0
ENSMUSG00000027276	851.83	3.24469	0.0630573	51.4563	0	0
ENSMUSG00000027423	15150.4	-2.10773	0.0519709	-40.5559	0	0
ENSMUSG00000027435	9239.58	-5.05843	0.0591683	-85.4922	0	0
ENSMUSG00000068129	1897.94	9.0195	0.199876	45.1254	0	0
ENSMUSG00000032046	5666.88	-1.69906	0.0297785	-57.0564	0	0
ENSMUSG00000068040	3337.27	1.01141	0.0261539	38.6714	0	0
ENSMUSG00000051413	1734.06	1.79005	0.0313343	57.1276	0	0
ENSMUSG00000038467	8244.05	1.04215	0.0266355	39.1264	0	0
ENSMUSG00000027611	18606	6.79184	0.0664345	102.234	0	0
ENSMUSG00000027639	25022.7	2.9221	0.0254398	114.863	0	0
ENSMUSG00000027646	2100.08	5.41317	0.0596792	90.7044	0	0
ENSMUSG00000037820	9978.19	3.53508	0.0670811	52.6986	0	0
ENSMUSG00000017009	2099.04	2.77567	0.0567051	48.9493	0	0
ENSMUSG00000017652	6960.52	7.2633	0.0579775	125.278	0	0
ENSMUSG00000039621	8004.41	2.30713	0.0600874	38.3963	0	0
ENSMUSG00000039501	9498.89	3.17808	0.042381	74.9884	0	0
ENSMUSG00000006418	3592.9	2.44119	0.0327629	74.511	0	0
ENSMUSG00000027514	4827.64	6.14112	0.055667	110.319	0	0
ENSMUSG00000049401	3796	2.72679	0.0456899	59.6803	0	0
ENSMUSG00000027580	7260.82	4.72959	0.0637115	74.2345	0	0
ENSMUSG00000015340	59312.8	3.45939	0.0755214	45.8067	0	0
ENSMUSG00000084349	3769.45	-1.77936	0.0334933	-53.1259	0	0
ENSMUSG00000083892	2451.72	1.63093	0.0387065	42.1358	0	0
ENSMUSG00000017057	2049.07	3.0999	0.0706761	43.8606	0	0
ENSMUSG00000031101	1533.03	-2.57339	0.0566444	-45.4305	0	0
ENSMUSG00000031133	1234.8	-3.30631	0.0722426	-45.7669	0	0
ENSMUSG00000002015	7115.51	-1.41304	0.0360065	-39.244	0	0
ENSMUSG00000084131	1489.93	-1.76996	0.038561	-45.9003	0	0
ENSMUSG00000084289	45742.2	2.30795	0.0559017	41.2859	0	0
ENSMUSG00000000881	807.16	-3.18251	0.0691305	-46.0362	0	0
ENSMUSG00000031304	2639.2	2.62177	0.0478234	54.8219	0	0
ENSMUSG00000062070	6905.77	3.07158	0.0507342	60.5427	0	0
ENSMUSG00000031295	1185.68	-1.95036	0.0478978	-40.7192	0	0
ENSMUSG00000040522	2903.99	-5.49894	0.0857716	-64.1115	0	0
ENSMUSG00000062515	5634.81	-3.968	0.0661254	-60.0071	0	0
ENSMUSG00000027555	2231.06	2.82436	0.0456756	61.8353	0	0
ENSMUSG00000027698	8651.38	-1.53241	0.0228502	-67.0632	0	0
ENSMUSG00000050533	1188.32	3.63143	0.0571382	63.5552	0	0
ENSMUSG00000069008	8588.6	3.07936	0.0500601	61.5133	0	0
ENSMUSG00000036381	1603.33	3.79968	0.0831091	45.7192	0	0
ENSMUSG00000027763	6628.65	-2.75867	0.0667737	-41.3136	0	0
ENSMUSG00000027765	549.038	-4.27935	0.0995291	-42.996	0	0
ENSMUSG00000062232	3357.79	4.17376	0.0611487	68.2559	0	0
ENSMUSG00000027955	2564.53	-5.61504	0.0889773	-63.1064	0	0
ENSMUSG00000027995	1552.92	3.47983	0.0611192	56.9352	0	0
ENSMUSG00000056498	1760.82	-3.33498	0.0746212	-44.6921	0	0
ENSMUSG00000044330	688.072	3.0044	0.0721157	41.6608	0	0
ENSMUSG00000027951	4497.05	2.66599	0.0314627	84.735	0	0
ENSMUSG00000001020	1836.68	-4.62293	0.0888303	-52.0423	0	0
ENSMUSG00000001025	4147.61	-3.08154	0.0805729	-38.2454	0	0
ENSMUSG00000005774	313.833	3.0828	0.0796191	38.7194	0	0
ENSMUSG00000044468	2569.72	2.87183	0.0568221	50.5407	0	0
ENSMUSG00000040809	47275.1	-8.34718	0.170486	-48.961	0	0
ENSMUSG00000063779	4154.22	-8.16095	0.121747	-67.0321	0	0
ENSMUSG00000068747	5060.85	-4.96508	0.0536187	-92.5997	0	0
ENSMUSG00000040339	5601.86	3.72572	0.0582171	63.997	0	0
ENSMUSG00000027962	1252.91	8.42949	0.18562	45.4126	0	0
ENSMUSG00000053931	2302.43	7.29535	0.107427	67.9099	0	0
ENSMUSG00000078592	1348.19	2.45848	0.0623643	39.4213	0	0
ENSMUSG00000028121	1818.9	-2.4472	0.0419879	-58.2835	0	0
ENSMUSG00000046688	2576.47	1.63951	0.0410048	39.9833	0	0
ENSMUSG00000001052	3270.52	1.55234	0.0383265	40.503	0	0
ENSMUSG00000028163	3659.84	1.55356	0.0294343	52.7806	0	0
ENSMUSG00000040264	24518	11.1113	0.101622	109.34	0	0
ENSMUSG00000040253	6763.53	6.31818	0.0492181	128.371	0	0
ENSMUSG00000028268	11184.2	7.01636	0.0925664	75.7982	0	0
ENSMUSG00000028269	944.656	8.01001	0.175523	45.6351	0	0
ENSMUSG00000028270	58488.7	8.11941	0.0886428	91.5969	0	0
ENSMUSG00000028266	2471.27	2.47121	0.0567685	43.5314	0	0
ENSMUSG00000011008	1966.33	1.42143	0.0301763	47.1042	0	0
ENSMUSG00000085295	869.412	2.09703	0.0511545	40.9941	0	0
ENSMUSG00000049488	655.465	3.28489	0.0669916	49.0343	0	0
ENSMUSG00000040128	1244.38	1.9998	0.0390383	51.2266	0	0
ENSMUSG00000040296	2410.58	3.51087	0.0706411	49.7	0	0
ENSMUSG00000035517	2448.77	1.51386	0.0349012	43.3757	0	0
ENSMUSG00000028337	2240	2.15885	0.0467675	46.1613	0	0
ENSMUSG00000028381	2082.09	2.06911	0.0545658	37.9195	0	0
ENSMUSG00000066152	6981.84	2.9524	0.0371208	79.5348	0	0
ENSMUSG00000066150	7031.4	3.43486	0.0444649	77.2489	0	0
ENSMUSG00000038024	5070.24	-1.57584	0.0302046	-52.1722	0	0
ENSMUSG00000025791	2609.14	3.49102	0.0925653	37.7142	0	0
ENSMUSG00000028527	1777.68	5.75974	0.113017	50.9633	0	0
ENSMUSG00000028525	1098.31	4.70099	0.0993588	47.3133	0	0
ENSMUSG00000028517	4976.1	2.86902	0.0550638	52.1035	0	0
ENSMUSG00000028691	99051.9	2.44541	0.063188	38.7005	0	0
ENSMUSG00000028645	8939.27	3.4765	0.0882366	39.3997	0	0
ENSMUSG00000083836	1504.88	2.27981	0.0519317	43.9001	0	0
ENSMUSG00000032870	3470.78	-2.24122	0.0373528	-60.0013	0	0
ENSMUSG00000028894	3485.45	2.96215	0.0316373	93.6284	0	0
ENSMUSG00000028793	5639.58	2.11774	0.0342005	61.9212	0	0
ENSMUSG00000028773	346.141	4.0072	0.0957244	41.8619	0	0
ENSMUSG00000025743	21354.7	2.7036	0.055867	48.3934	0	0
ENSMUSG00000037752	826.4	3.77438	0.0577629	65.3427	0	0
ENSMUSG00000028885	816.411	6.78768	0.14067	48.2525	0	0
ENSMUSG00000037242	20853.4	1.4145	0.0365048	38.7484	0	0
ENSMUSG00000062585	952.385	-4.6963	0.0935663	-50.1922	0	0
ENSMUSG00000028583	3746.7	3.3139	0.0687116	48.2291	0	0
ENSMUSG00000066026	6466.65	-4.228	0.0477107	-88.6174	0	0
ENSMUSG00000029009	3548.11	2.96697	0.0662733	44.7688	0	0
ENSMUSG00000029007	4914.42	2.39602	0.0346708	69.1078	0	0
ENSMUSG00000063524	12939	3.12936	0.0776635	40.2938	0	0
ENSMUSG00000035692	5732.49	7.45315	0.0951919	78.2961	0	0
ENSMUSG00000078486	823.841	3.15882	0.0772377	40.8974	0	0
ENSMUSG00000040351	1998.06	1.52823	0.0355416	42.9984	0	0
ENSMUSG00000044674	1353.79	2.48437	0.0655993	37.8718	0	0
ENSMUSG00000002944	71245	-5.67994	0.0802523	-70.776	0	0
ENSMUSG00000039934	2488.57	3.15778	0.0418756	75.4086	0	0
ENSMUSG00000039899	4021.29	2.71282	0.068083	39.8457	0	0
ENSMUSG00000039682	1905.43	2.46558	0.0323642	76.1823	0	0
ENSMUSG00000029189	1898.48	-2.79817	0.0565988	-49.4388	0	0
ENSMUSG00000039191	3934.79	2.05819	0.0491556	41.8709	0	0
ENSMUSG00000029204	1570.74	3.28926	0.0619264	53.1157	0	0
ENSMUSG00000029366	1878.48	2.44782	0.042748	57.2616	0	0
ENSMUSG00000058427	441.724	5.50353	0.120626	45.6246	0	0
ENSMUSG00000029417	20054.1	13.1017	0.222491	58.8863	0	0
ENSMUSG00000034855	10371.9	12.6548	0.260404	48.5969	0	0
ENSMUSG00000029484	5277.21	-2.18364	0.043052	-50.7209	0	0
ENSMUSG00000029333	2806.68	1.84928	0.0350628	52.7421	0	0
ENSMUSG00000029313	5580.98	1.29301	0.0315654	40.9628	0	0
ENSMUSG00000034438	660.245	6.5885	0.139557	47.2102	0	0
ENSMUSG00000029298	4441.97	6.58392	0.0607526	108.373	0	0
ENSMUSG00000079363	13781	11.8979	0.181375	65.5985	0	0
ENSMUSG00000054588	4970.61	9.4471	0.126372	74.7564	0	0
ENSMUSG00000079362	9914.49	9.45039	0.09338	101.204	0	0
ENSMUSG00000054720	1989.38	3.56018	0.0475849	74.8174	0	0
ENSMUSG00000072720	702.196	4.88315	0.117225	41.6563	0	0
ENSMUSG00000042190	2217.9	2.15523	0.0496022	43.4502	0	0
ENSMUSG00000029561	9746.77	5.04808	0.051364	98.2805	0	0
ENSMUSG00000041827	9315.99	7.19716	0.0908262	79.241	0	0
ENSMUSG00000032690	1979.74	5.86191	0.102183	57.3668	0	0
ENSMUSG00000032661	7424.06	5.95913	0.0943384	63.1676	0	0
ENSMUSG00000066861	2019.66	3.39398	0.0891324	38.0779	0	0
ENSMUSG00000052776	3210.25	3.17256	0.0726764	43.6532	0	0
ENSMUSG00000042744	2201.58	2.67919	0.0588341	45.538	0	0
ENSMUSG00000042726	6837.16	2.32654	0.048402	48.067	0	0
ENSMUSG00000042719	1611.67	2.11635	0.05084	41.6277	0	0
ENSMUSG00000029616	3549.22	-0.897949	0.0232328	-38.6501	0	0
ENSMUSG00000045502	3316.93	9.03754	0.21904	41.2597	0	0
ENSMUSG00000029428	3488.94	3.27956	0.039272	83.5089	0	0
ENSMUSG00000034118	508.878	2.52836	0.0614235	41.1628	0	0
ENSMUSG00000039959	3877.63	-2.84855	0.0472357	-60.3049	0	0
ENSMUSG00000004952	6339.52	2.28248	0.0513326	44.4646	0	0
ENSMUSG00000043279	2278.1	1.91215	0.0342366	55.851	0	0
ENSMUSG00000082088	511.445	3.08214	0.0727938	42.3406	0	0
ENSMUSG00000018143	1347.28	1.94954	0.0410034	47.5458	0	0
ENSMUSG00000039206	4712.46	-4.4189	0.0855374	-51.6605	0	0
ENSMUSG00000029650	574.912	-4.23396	0.109024	-38.8351	0	0
ENSMUSG00000032667	3875.83	-1.42413	0.026266	-54.2195	0	0
ENSMUSG00000015112	880.195	-1.82758	0.0472414	-38.6859	0	0
ENSMUSG00000009376	2867.67	3.2497	0.0818971	39.6802	0	0
ENSMUSG00000043421	3385.4	3.93657	0.0978162	40.2446	0	0
ENSMUSG00000057137	793.829	1.84191	0.0456929	40.3106	0	0
ENSMUSG00000029826	7333.96	1.79209	0.0273631	65.4929	0	0
ENSMUSG00000038507	4891.32	3.60159	0.0384923	93.5663	0	0
ENSMUSG00000029860	16239	3.43806	0.0616241	55.7907	0	0
ENSMUSG00000079575	1340.03	2.18821	0.0372009	58.8214	0	0
ENSMUSG00000025823	2556.83	-2.12753	0.0416378	-51.0961	0	0
ENSMUSG00000038301	7185.16	2.3123	0.0311776	74.1653	0	0
ENSMUSG00000053007	442.328	4.11482	0.101482	40.5471	0	0
ENSMUSG00000038058	3974.21	5.39437	0.0504179	106.993	0	0
ENSMUSG00000002797	480.843	4.10378	0.0751823	54.5844	0	0
ENSMUSG00000029798	4898.12	4.36575	0.0624641	69.8922	0	0
ENSMUSG00000056091	5150.73	4.17732	0.0480666	86.9068	0	0
ENSMUSG00000000628	8451.59	3.05607	0.0765701	39.9121	0	0
ENSMUSG00000001156	1981.01	4.54716	0.0876053	51.905	0	0
ENSMUSG00000030047	7242.3	-2.26757	0.0386939	-58.6027	0	0
ENSMUSG00000068262	1592.45	-1.77769	0.0402394	-44.1778	0	0
ENSMUSG00000030064	993.993	-2.51396	0.0572013	-43.9493	0	0
ENSMUSG00000000440	1551.23	-7.40067	0.153217	-48.302	0	0
ENSMUSG00000000441	3287.34	1.11268	0.0247751	44.9111	0	0
ENSMUSG00000030107	2845.55	5.46515	0.0891315	61.3156	0	0
ENSMUSG00000043832	1073.92	-5.41682	0.119752	-45.2338	0	0
ENSMUSG00000030148	712.248	-5.55853	0.134142	-41.4378	0	0
ENSMUSG00000030142	47185.5	8.36418	0.179803	46.5186	0	0
ENSMUSG00000038527	330.202	5.70735	0.144177	39.5858	0	0
ENSMUSG00000055172	1371.61	5.55023	0.0676269	82.0713	0	0
ENSMUSG00000098470	548.901	5.93316	0.116678	50.8508	0	0
ENSMUSG00000023456	15987.4	3.42745	0.0507746	67.5032	0	0
ENSMUSG00000057666	2238.67	2.4469	0.0547771	44.6701	0	0
ENSMUSG00000038213	2731.35	3.61595	0.0434034	83.3103	0	0
ENSMUSG00000030341	4712.38	1.72851	0.0418892	41.2639	0	0
ENSMUSG00000030342	12773.9	-2.85997	0.0279589	-102.292	0	0
ENSMUSG00000001930	4085.67	-2.06111	0.0520546	-39.5952	0	0
ENSMUSG00000037997	1446.47	2.99013	0.0396688	75.3773	0	0
ENSMUSG00000030156	576.609	6.42702	0.142155	45.2113	0	0
ENSMUSG00000079293	12038.7	-5.36356	0.099885	-53.6973	0	0
ENSMUSG00000030203	697.469	2.79305	0.0725379	38.5048	0	0
ENSMUSG00000042770	635.106	-2.80544	0.0696147	-40.2995	0	0
ENSMUSG00000030214	843.118	4.2234	0.0776533	54.3879	0	0
ENSMUSG00000030263	1086.47	-4.7155	0.081283	-58.0133	0	0
ENSMUSG00000040234	676.799	-2.58335	0.0622573	-41.4947	0	0
ENSMUSG00000053175	456.156	2.9861	0.0703827	42.4266	0	0
ENSMUSG00000002602	4192.46	4.62525	0.0935618	49.4352	0	0
ENSMUSG00000082016	9708.24	1.78799	0.0401727	44.5075	0	0
ENSMUSG00000030577	2621.55	-2.26791	0.0569343	-39.8339	0	0
ENSMUSG00000034957	4851.09	-2.51356	0.0647265	-38.8335	0	0
ENSMUSG00000054676	2103.03	4.36715	0.0780775	55.9335	0	0
ENSMUSG00000092193	2181.54	-2.83858	0.0423555	-67.0179	0	0
ENSMUSG00000003865	2026.48	4.31551	0.0974104	44.3024	0	0
ENSMUSG00000063229	26362.3	2.36724	0.0553797	42.7456	0	0
ENSMUSG00000042659	1676.63	1.77542	0.0449055	39.5368	0	0
ENSMUSG00000025790	3173.98	8.19681	0.126725	64.6817	0	0
ENSMUSG00000038886	2358.34	-5.81819	0.0960466	-60.5768	0	0
ENSMUSG00000030560	5841.15	2.198	0.0439494	50.0121	0	0
ENSMUSG00000070427	4526.49	6.62767	0.0814544	81.3667	0	0
ENSMUSG00000030966	1217.29	2.44501	0.0628152	38.9239	0	0
ENSMUSG00000066258	1047.34	2.64838	0.0518183	51.109	0	0
ENSMUSG00000057143	1275.19	2.02616	0.0488807	41.4512	0	0
ENSMUSG00000078616	1301.65	9.3222	0.238707	39.0529	0	0
ENSMUSG00000030921	9535.18	3.83758	0.0600963	63.8572	0	0
ENSMUSG00000057596	3280.5	4.00619	0.0481772	83.1553	0	0
ENSMUSG00000086513	1884.3	3.69811	0.0624126	59.2526	0	0
ENSMUSG00000078606	10013.4	4.03302	0.0716101	56.3191	0	0
ENSMUSG00000099241	482.936	4.79814	0.0999463	48.0071	0	0
ENSMUSG00000095649	2333.24	3.76486	0.0717513	52.4709	0	0
ENSMUSG00000045868	10434.7	3.99847	0.0711988	56.1592	0	0
ENSMUSG00000098934	561.683	4.70425	0.0958675	49.0703	0	0
ENSMUSG00000095457	1675.59	3.65148	0.0558354	65.3972	0	0
ENSMUSG00000063286	16644.6	3.03327	0.0692611	43.7948	0	0
ENSMUSG00000073902	1276.16	3.28757	0.0829654	39.6257	0	0
ENSMUSG00000005686	2374.12	2.65541	0.0437108	60.7494	0	0
ENSMUSG00000033917	6706	2.74593	0.0529248	51.8836	0	0
ENSMUSG00000052889	1832.8	-3.38928	0.0714525	-47.434	0	0
ENSMUSG00000030748	2677.6	2.82364	0.0542526	52.0462	0	0
ENSMUSG00000030830	5561.15	2.1251	0.0548275	38.7598	0	0
ENSMUSG00000030789	17823.7	-3.81481	0.0715724	-53.3001	0	0
ENSMUSG00000070369	843.232	-3.76964	0.0765503	-49.244	0	0
ENSMUSG00000041836	3971.85	-1.77497	0.0412272	-43.0533	0	0
ENSMUSG00000078566	2741.1	5.45846	0.0941531	57.9743	0	0
ENSMUSG00000015980	792.9	-3.04959	0.0760431	-40.1034	0	0
ENSMUSG00000025492	9514.44	4.00886	0.0552571	72.5492	0	0
ENSMUSG00000025498	17870.8	7.78427	0.0903309	86.1751	0	0
ENSMUSG00000007891	329062	-1.85664	0.0401611	-46.2298	0	0
ENSMUSG00000058454	727.979	-3.59706	0.086747	-41.4662	0	0
ENSMUSG00000019794	1040.8	1.99276	0.0417373	47.7453	0	0
ENSMUSG00000050994	725.314	7.3783	0.189201	38.9972	0	0
ENSMUSG00000039232	1841.32	4.11724	0.0678278	60.7014	0	0
ENSMUSG00000019850	5955.3	3.09419	0.0317997	97.3025	0	0
ENSMUSG00000020009	2193.33	-1.49536	0.0291955	-51.2187	0	0
ENSMUSG00000039531	1123.78	3.01871	0.0587443	51.3873	0	0
ENSMUSG00000046031	4238.67	9.01428	0.11848	76.0826	0	0
ENSMUSG00000038332	936.919	-2.49915	0.0629674	-39.6895	0	0
ENSMUSG00000019874	1612.73	-5.25585	0.114842	-45.7657	0	0
ENSMUSG00000019872	9511.35	-1.05108	0.022601	-46.5058	0	0
ENSMUSG00000019916	4195.43	2.99926	0.0309283	96.9745	0	0
ENSMUSG00000020101	9732.61	-2.60105	0.0614115	-42.3544	0	0
ENSMUSG00000020089	801.305	2.30522	0.0519272	44.3933	0	0
ENSMUSG00000046687	1567.91	3.91348	0.0932805	41.9539	0	0
ENSMUSG00000019947	1138.89	2.17157	0.0492618	44.0822	0	0
ENSMUSG00000060044	1562.4	-8.40037	0.193882	-43.3273	0	0
ENSMUSG00000020178	522.296	4.42528	0.0815192	54.2852	0	0
ENSMUSG00000020277	5876.44	3.82119	0.0802549	47.6131	0	0
ENSMUSG00000004933	1844.87	-5.71968	0.112327	-50.92	0	0
ENSMUSG00000056366	344.955	3.9179	0.0895492	43.7514	0	0
ENSMUSG00000020057	3568.99	2.04866	0.0348814	58.7322	0	0
ENSMUSG00000020023	3058.55	2.24991	0.0416857	53.9732	0	0
ENSMUSG00000036478	4946.08	2.64342	0.0493095	53.6087	0	0
ENSMUSG00000020184	9214.81	2.83779	0.035914	79.0163	0	0
ENSMUSG00000020227	1421.2	2.81947	0.0537314	52.4734	0	0
ENSMUSG00000020225	2462.34	2.06215	0.0348468	59.1777	0	0
ENSMUSG00000034707	31551.8	1.11072	0.0201701	55.0679	0	0
ENSMUSG00000020115	4132.4	1.86012	0.0401383	46.3427	0	0
ENSMUSG00000040033	6398.27	4.19419	0.0428291	97.9285	0	0
ENSMUSG00000025351	13575	-0.907102	0.0230549	-39.3453	0	0
ENSMUSG00000031504	654.571	3.17884	0.0577585	55.0368	0	0
ENSMUSG00000031444	18766	2.5587	0.0527495	48.5066	0	0
ENSMUSG00000068631	609.944	4.0414	0.0825812	48.9385	0	0
ENSMUSG00000031565	1488.03	-3.06526	0.0644919	-47.5294	0	0
ENSMUSG00000031584	2575.45	1.53974	0.030793	50.003	0	0
ENSMUSG00000031596	45761.2	3.37706	0.072342	46.6819	0	0
ENSMUSG00000018796	15648.1	5.30276	0.0726853	72.955	0	0
ENSMUSG00000025591	816.732	2.83085	0.0536735	52.742	0	0
ENSMUSG00000046718	7391.96	4.19963	0.0692378	60.6551	0	0
ENSMUSG00000031712	774.499	3.29805	0.0796043	41.4306	0	0
ENSMUSG00000031709	5492.59	2.40169	0.0371025	64.7312	0	0
ENSMUSG00000002885	4474.48	-3.6678	0.0635347	-57.7291	0	0
ENSMUSG00000003812	4421.83	-1.8255	0.0434686	-41.9958	0	0
ENSMUSG00000031652	3215.7	2.12991	0.0297534	71.5855	0	0
ENSMUSG00000031659	5615.15	-2.20425	0.055999	-39.3623	0	0
ENSMUSG00000055994	601.323	4.40329	0.0944048	46.6427	0	0
ENSMUSG00000097194	474.95	3.67781	0.0776424	47.3686	0	0
ENSMUSG00000074151	6273.5	5.03781	0.0502093	100.336	0	0
ENSMUSG00000031903	3224.06	-1.98927	0.04774	-41.6689	0	0
ENSMUSG00000012519	2958.05	4.2409	0.0452152	93.7937	0	0
ENSMUSG00000031824	1106.83	-2.27916	0.0502653	-45.3425	0	0
ENSMUSG00000041515	11047.3	3.38513	0.0564463	59.9708	0	0
ENSMUSG00000031987	2741.12	3.15748	0.076875	41.073	0	0
ENSMUSG00000025810	8354.56	-2.01216	0.0345494	-58.24	0	0
ENSMUSG00000094530	49778	2.49674	0.0590885	42.2543	0	0
ENSMUSG00000037824	2891.96	-2.0363	0.0473528	-43.0028	0	0
ENSMUSG00000072594	1066.46	5.53593	0.110549	50.0768	0	0
ENSMUSG00000021831	9961.79	3.98149	0.101691	39.1527	0	0
ENSMUSG00000037580	2180.55	3.05543	0.0471565	64.7934	0	0
ENSMUSG00000021871	8307.03	3.48566	0.0337229	103.362	0	0
ENSMUSG00000068417	1954.6	3.61241	0.0501734	71.9985	0	0
ENSMUSG00000000957	4146.48	4.0837	0.0515778	79.1756	0	0
ENSMUSG00000022180	6381.31	2.87331	0.0643586	44.6454	0	0
ENSMUSG00000022216	4221.68	2.78572	0.044443	62.6808	0	0
ENSMUSG00000079197	2670.34	2.91481	0.0582461	50.043	0	0
ENSMUSG00000002325	1479.31	1.64067	0.0319785	51.3055	0	0
ENSMUSG00000044703	767.597	4.25667	0.0940193	45.2745	0	0
ENSMUSG00000091649	1427.81	4.05499	0.0852875	47.545	0	0
ENSMUSG00000068245	2502.63	4.47062	0.0784084	57.017	0	0
ENSMUSG00000091144	483.783	3.7734	0.0916529	41.1705	0	0
ENSMUSG00000021990	667.621	6.65169	0.141676	46.95	0	0
ENSMUSG00000034248	4802.23	3.73539	0.0558889	66.8358	0	0
ENSMUSG00000044350	4362.54	2.75247	0.044143	62.3535	0	0
ENSMUSG00000022126	46526.3	10.038	0.0752223	133.445	0	0
ENSMUSG00000033538	2658.78	4.05978	0.0648521	62.6006	0	0
ENSMUSG00000049723	96654	-7.19647	0.107786	-66.7662	0	0
ENSMUSG00000032000	2386.79	3.14006	0.0435034	72.1795	0	0
ENSMUSG00000037405	8220.66	7.17082	0.063226	113.416	0	0
ENSMUSG00000057191	2538.09	1.98085	0.0401929	49.2835	0	0
ENSMUSG00000031996	12427	-1.46469	0.0366469	-39.9676	0	0
ENSMUSG00000032122	6617.8	-3.08773	0.0314174	-98.281	0	0
ENSMUSG00000032024	1538.26	5.45468	0.0997761	54.6692	0	0
ENSMUSG00000032089	3379.44	2.57492	0.0487541	52.8144	0	0
ENSMUSG00000035164	1146.5	3.08748	0.0550558	56.079	0	0
ENSMUSG00000036986	2959.09	3.16215	0.0401641	78.7308	0	0
ENSMUSG00000004936	6010.27	2.44247	0.0407005	60.0108	0	0
ENSMUSG00000053040	1734.45	-2.35272	0.0463076	-50.8064	0	0
ENSMUSG00000049624	1218.27	-1.69888	0.0393247	-43.2015	0	0
ENSMUSG00000046186	1411.19	-3.02075	0.0776963	-38.8789	0	0
ENSMUSG00000032359	14980.8	1.91055	0.0496019	38.5178	0	0
ENSMUSG00000032412	10189.5	1.67671	0.0392471	42.722	0	0
ENSMUSG00000045322	768.129	4.99751	0.100255	49.8479	0	0
ENSMUSG00000032596	2905.48	3.22723	0.0749743	43.0444	0	0
ENSMUSG00000032479	8541.32	1.77728	0.0292364	60.7899	0	0
ENSMUSG00000043953	5617.74	4.18807	0.052159	80.2942	0	0
ENSMUSG00000032508	2198.57	2.38133	0.0363768	65.463	0	0
ENSMUSG00000032515	1560.05	3.72922	0.0717991	51.9397	0	0
ENSMUSG00000020476	3817.08	1.73719	0.0428821	40.5108	0	0
ENSMUSG00000020407	2738.37	10.7139	0.26285	40.7606	0	0
ENSMUSG00000002699	3717.78	2.41094	0.0300622	80.1983	0	0
ENSMUSG00000020143	10738.2	-1.15927	0.0288136	-40.2334	0	0
ENSMUSG00000046879	8941.1	4.80785	0.0500406	96.079	0	0
ENSMUSG00000058163	1613.98	3.28563	0.0518045	63.4236	0	0
ENSMUSG00000048852	1235.77	5.36856	0.0874494	61.3905	0	0
ENSMUSG00000078153	6909.23	2.95426	0.046639	63.3432	0	0
ENSMUSG00000069893	1765.9	2.34749	0.0565538	41.509	0	0
ENSMUSG00000078922	8657.62	10.936	0.162213	67.4174	0	0
ENSMUSG00000078921	10250.9	10.5954	0.13598	77.919	0	0
ENSMUSG00000078920	6209.3	6.32471	0.0446571	141.628	0	0
ENSMUSG00000018899	17197.8	5.42313	0.0465365	116.535	0	0
ENSMUSG00000020400	3061.56	2.52386	0.0469392	53.7686	0	0
ENSMUSG00000037331	5307.14	1.29873	0.0296629	43.7829	0	0
ENSMUSG00000082292	3144.93	6.14649	0.0557323	110.286	0	0
ENSMUSG00000078853	6592.3	6.22435	0.061033	101.983	0	0
ENSMUSG00000069874	4474.11	5.11179	0.0560815	91.1492	0	0
ENSMUSG00000032691	2089.35	6.48303	0.0936459	69.2291	0	0
ENSMUSG00000042650	4278.77	1.96183	0.0505354	38.8208	0	0
ENSMUSG00000049323	5347.58	1.14558	0.0252937	45.2913	0	0
ENSMUSG00000069844	512.361	2.13133	0.0545507	39.0706	0	0
ENSMUSG00000018476	802.651	3.44968	0.0845377	40.8064	0	0
ENSMUSG00000018920	9629.33	5.79965	0.0651359	89.0393	0	0
ENSMUSG00000040829	573.255	6.09479	0.145637	41.8492	0	0
ENSMUSG00000040483	1981.89	4.89056	0.0708445	69.0323	0	0
ENSMUSG00000017631	11075.7	1.60656	0.0251109	63.9787	0	0
ENSMUSG00000020841	7823.87	1.5573	0.0375417	41.4819	0	0
ENSMUSG00000020826	99619.1	13.514	0.138029	97.9068	0	0
ENSMUSG00000001123	5534.83	3.49222	0.046483	75.129	0	0
ENSMUSG00000035385	4023.15	6.98989	0.1166	59.9474	0	0
ENSMUSG00000035373	1539.34	6.02977	0.141938	42.4816	0	0
ENSMUSG00000054404	9969.99	2.72623	0.0384288	70.9424	0	0
ENSMUSG00000069793	744.152	3.74414	0.0933249	40.1194	0	0
ENSMUSG00000035208	4857.56	4.20268	0.0716554	58.6513	0	0
ENSMUSG00000072620	9533.29	3.2042	0.0606296	52.8488	0	0
ENSMUSG00000078763	3407.26	8.42489	0.117627	71.6239	0	0
ENSMUSG00000035042	34920.6	11.0599	0.188897	58.5499	0	0
ENSMUSG00000019122	2400.87	-3.97671	0.0828529	-47.9972	0	0
ENSMUSG00000034297	3871.46	2.14343	0.0546101	39.2496	0	0
ENSMUSG00000000275	10151.3	2.19043	0.0305003	71.8168	0	0
ENSMUSG00000038437	2218.56	2.17064	0.048044	45.1802	0	0
ENSMUSG00000038352	610.276	2.82332	0.0744449	37.925	0	0
ENSMUSG00000017830	2356.56	3.8494	0.0636915	60.4381	0	0
ENSMUSG00000004040	7280.17	2.98315	0.0458674	65.0385	0	0
ENSMUSG00000019302	12096.3	-3.58722	0.0414294	-86.5862	0	0
ENSMUSG00000040528	1212.19	2.044	0.0465774	43.8839	0	0
ENSMUSG00000041695	1661.39	-4.03291	0.074496	-54.136	0	0
ENSMUSG00000063193	7562.77	-4.50913	0.0404258	-111.541	0	0
ENSMUSG00000047798	4594.18	2.40258	0.0471187	50.99	0	0
ENSMUSG00000056962	1053.19	2.40888	0.0529926	45.457	0	0
ENSMUSG00000053113	3423.27	6.48104	0.0693932	93.3958	0	0
ENSMUSG00000017466	10098.5	-2.18882	0.0374694	-58.4162	0	0
ENSMUSG00000033880	24690.3	3.93146	0.0560254	70.1728	0	0
ENSMUSG00000070327	49443.4	4.68187	0.0389006	120.355	0	0
ENSMUSG00000025161	7823.16	5.59273	0.0913278	61.238	0	0
ENSMUSG00000039294	2926.41	1.85356	0.026686	69.4582	0	0
ENSMUSG00000000056	506.052	2.74044	0.0609431	44.9672	0	0
ENSMUSG00000000078	13316.2	1.64052	0.0415828	39.452	0	0
ENSMUSG00000041324	1213.65	8.52639	0.20355	41.8884	0	0
ENSMUSG00000053101	2002.03	3.68241	0.0592692	62.1302	0	0
ENSMUSG00000021322	5252.5	6.09874	0.0589278	103.495	0	0
ENSMUSG00000006611	506.849	-4.73949	0.115398	-41.0708	0	0
ENSMUSG00000021356	426.54	-4.18785	0.101316	-41.3347	0	0
ENSMUSG00000045827	4266.5	4.57859	0.0708868	64.5902	0	0
ENSMUSG00000021366	1757.01	1.30017	0.033017	39.3789	0	0
ENSMUSG00000038068	1017.8	-3.18958	0.0713549	-44.7002	0	0
ENSMUSG00000037989	1035.18	4.95258	0.102909	48.1259	0	0
ENSMUSG00000037816	1106.7	2.90486	0.0529583	54.8519	0	0
ENSMUSG00000021477	81196.7	-2.6994	0.0398595	-67.723	0	0
ENSMUSG00000021483	1086.38	-3.20184	0.0770522	-41.5542	0	0
ENSMUSG00000034575	998.463	2.35102	0.0450871	52.144	0	0
ENSMUSG00000021596	1240.11	-6.03977	0.160176	-37.7071	0	0
ENSMUSG00000021756	7027.69	-1.78478	0.0348312	-51.2408	0	0
ENSMUSG00000021759	481.584	5.3228	0.141146	37.7114	0	0
ENSMUSG00000066632	8782.13	3.08376	0.0488461	63.1322	0	0
ENSMUSG00000020593	600.86	-3.25782	0.0808326	-40.3033	0	0
ENSMUSG00000020641	25908.8	7.23145	0.0790393	91.4918	0	0
ENSMUSG00000020638	5102.68	6.33339	0.0998279	63.443	0	0
ENSMUSG00000020572	23366.8	3.09333	0.0667673	46.3301	0	0
ENSMUSG00000096954	1238.45	3.71014	0.0769864	48.1921	0	0
ENSMUSG00000020564	1164.53	2.07373	0.0404296	51.2925	0	0
ENSMUSG00000021025	3441.92	3.76347	0.0555773	67.7161	0	0
ENSMUSG00000059436	2826.6	1.78069	0.0328965	54.1299	0	0
ENSMUSG00000021133	4837.19	1.88548	0.0301628	62.5102	0	0
ENSMUSG00000021242	48776.5	1.58274	0.0265356	59.6457	0	0
ENSMUSG00000042350	2174.07	1.51635	0.0365504	41.4864	0	0
ENSMUSG00000034271	1568.57	3.70648	0.0448368	82.666	0	0
ENSMUSG00000021003	4303.42	-2.61178	0.047223	-55.3074	0	0
ENSMUSG00000044456	722.776	-4.44479	0.115154	-38.5986	0	0
ENSMUSG00000021190	27049.6	-2.46321	0.0374347	-65.8004	0	0
ENSMUSG00000041645	2505.26	1.68175	0.040213	41.821	0	0
ENSMUSG00000064215	1324.72	-2.193	0.0479613	-45.7244	0	0
ENSMUSG00000079017	1368.8	5.21916	0.133789	39.0105	0	0
ENSMUSG00000041481	9922.91	11.3215	0.166105	68.1589	0	0
ENSMUSG00000021266	7397.86	2.97656	0.0412625	72.1372	0	0
ENSMUSG00000021277	1435.52	1.83449	0.0416783	44.0155	0	0
ENSMUSG00000021281	18962.7	2.73419	0.0528023	51.7816	0	0
ENSMUSG00000021298	1945.67	5.60753	0.0640299	87.5767	0	0
ENSMUSG00000021143	7892.59	1.44734	0.0338002	42.8205	0	0
ENSMUSG00000006360	3540.37	-3.03421	0.0461835	-65.6991	0	0
ENSMUSG00000022148	3085.68	2.22202	0.0510357	43.5386	0	0
ENSMUSG00000045763	6498.48	2.81282	0.0304455	92.3887	0	0
ENSMUSG00000022265	948.537	-4.37689	0.0876879	-49.9144	0	0
ENSMUSG00000022237	773.416	2.35954	0.0583785	40.418	0	0
ENSMUSG00000022377	2693.13	-1.69294	0.0415344	-40.76	0	0
ENSMUSG00000013846	3846.83	1.83314	0.0420237	43.6216	0	0
ENSMUSG00000036661	505.481	4.8396	0.0929637	52.0591	0	0
ENSMUSG00000075602	3487.03	10.8172	0.277616	38.9644	0	0
ENSMUSG00000063268	2995.01	3.69893	0.0654981	56.4738	0	0
ENSMUSG00000063236	721.791	2.48888	0.061627	40.3862	0	0
ENSMUSG00000071713	21986.3	1.13915	0.0302875	37.6113	0	0
ENSMUSG00000068220	9865.82	-1.96449	0.0500644	-39.2392	0	0
ENSMUSG00000042622	598.343	3.2369	0.0804591	40.2303	0	0
ENSMUSG00000009585	1983.26	3.42128	0.0421968	81.0792	0	0
ENSMUSG00000060036	2346.55	-1.66262	0.0380027	-43.7501	0	0
ENSMUSG00000055782	1033.37	-6.26268	0.135036	-46.3781	0	0
ENSMUSG00000023022	1424.35	-2.42806	0.0433102	-56.0622	0	0
ENSMUSG00000023030	4083.14	2.02834	0.0323235	62.7514	0	0
ENSMUSG00000022534	1057.92	4.04276	0.0813503	49.6957	0	0
ENSMUSG00000022504	2354.23	4.04744	0.0869737	46.5363	0	0
ENSMUSG00000038037	2151.24	5.31135	0.10879	48.8223	0	0
ENSMUSG00000023088	4868.61	1.76811	0.02417	73.1533	0	0
ENSMUSG00000033581	3244.73	2.15675	0.0422911	50.9977	0	0
ENSMUSG00000022885	1632.14	-3.04034	0.0722679	-42.0704	0	0
ENSMUSG00000033355	1771.53	4.99766	0.0842177	59.3421	0	0
ENSMUSG00000022817	4436.8	-3.74575	0.0702229	-53.3409	0	0
ENSMUSG00000034422	22663.3	4.65568	0.0402515	115.665	0	0
ENSMUSG00000049502	3853.31	3.59314	0.046044	78.0371	0	0
ENSMUSG00000022906	2822.61	3.17915	0.039593	80.2957	0	0
ENSMUSG00000022901	3843.48	5.87338	0.0799531	73.4603	0	0
ENSMUSG00000022831	9275.36	2.27935	0.0323463	70.4671	0	0
ENSMUSG00000048164	18466.8	2.51881	0.0537503	46.8614	0	0
ENSMUSG00000061100	2185.1	-3.48933	0.0916037	-38.0916	0	0
ENSMUSG00000035356	448.299	3.99852	0.0951866	42.0072	0	0
ENSMUSG00000043336	772.215	3.18553	0.0648965	49.0864	0	0
ENSMUSG00000035107	1433.91	1.96584	0.0388795	50.5624	0	0
ENSMUSG00000022867	4352.48	1.70891	0.0349912	48.8383	0	0
ENSMUSG00000039456	3274.44	1.60123	0.0386005	41.4822	0	0
ENSMUSG00000022895	1096.79	2.56934	0.0604555	42.4997	0	0
ENSMUSG00000000386	7038.77	8.67865	0.110836	78.3018	0	0
ENSMUSG00000023341	1194.66	8.38057	0.182812	45.8427	0	0
ENSMUSG00000006818	13799.6	4.6046	0.0387296	118.891	0	0
ENSMUSG00000080316	271.707	4.68631	0.119268	39.2924	0	0
ENSMUSG00000052270	2526.71	10.777	0.273726	39.3713	0	0
ENSMUSG00000036636	16592.5	2.09952	0.0447875	46.8773	0	0
ENSMUSG00000056692	6992.36	1.60044	0.0315104	50.7907	0	0
ENSMUSG00000037805	1882.21	-2.50091	0.0610214	-40.9841	0	0
ENSMUSG00000023067	10315	3.54232	0.0641248	55.241	0	0
ENSMUSG00000024014	2453.9	2.01456	0.0391748	51.4249	0	0
ENSMUSG00000002307	3360.65	3.42481	0.0552583	61.9782	0	0
ENSMUSG00000024308	24285.9	3.03289	0.0528503	57.3864	0	0
ENSMUSG00000061232	64709.3	2.68401	0.0577263	46.4955	0	0
ENSMUSG00000024335	10376.7	1.79927	0.0239048	75.268	0	0
ENSMUSG00000037649	2344.04	3.28466	0.0633287	51.8668	0	0
ENSMUSG00000079547	2549.69	2.6967	0.0449876	59.9431	0	0
ENSMUSG00000096727	2374.25	3.30975	0.0713562	46.3835	0	0
ENSMUSG00000037321	9788.6	4.94195	0.0546106	90.4943	0	0
ENSMUSG00000024338	4433.59	3.07234	0.0592034	51.8946	0	0
ENSMUSG00000024339	2890.03	3.15333	0.0712989	44.2269	0	0
ENSMUSG00000073421	13671.7	3.48337	0.0709291	49.1107	0	0
ENSMUSG00000036594	13288.4	2.86085	0.0712862	40.1319	0	0
ENSMUSG00000060586	7248.21	2.98222	0.0612929	48.6553	0	0
ENSMUSG00000090231	1651.31	9.93713	0.256754	38.7029	0	0
ENSMUSG00000024401	7793.26	6.99212	0.101267	69.0467	0	0
ENSMUSG00000035929	9861.38	3.91875	0.0598011	65.5297	0	0
ENSMUSG00000073409	14766.4	4.76866	0.0520644	91.5916	0	0
ENSMUSG00000060550	11177.2	4.0712	0.0646179	63.0042	0	0
ENSMUSG00000067235	2267.13	2.42114	0.0431357	56.1283	0	0
ENSMUSG00000053835	2968.12	1.80994	0.0341872	52.9419	0	0
ENSMUSG00000067212	20675.2	2.36702	0.0532284	44.4691	0	0
ENSMUSG00000056116	6656.83	2.82397	0.0485705	58.1417	0	0
ENSMUSG00000073405	2924.36	2.20978	0.0488605	45.2262	0	0
ENSMUSG00000079491	1860.5	3.0853	0.0683707	45.1261	0	0
ENSMUSG00000073980	691.726	2.11003	0.053318	39.5744	0	0
ENSMUSG00000073402	1505.18	2.03494	0.0530959	38.3258	0	0
ENSMUSG00000016206	2057.4	2.48752	0.0363822	68.3721	0	0
ENSMUSG00000016283	1328.2	5.98098	0.134414	44.4968	0	0
ENSMUSG00000023913	26774.1	2.87798	0.0447963	64.2459	0	0
ENSMUSG00000023961	490.182	4.84704	0.101576	47.7186	0	0
ENSMUSG00000023947	1485.73	4.79817	0.0576517	83.2268	0	0
ENSMUSG00000023991	875.226	3.40054	0.0840068	40.4794	0	0
ENSMUSG00000071068	1005.71	3.88896	0.0673346	57.7557	0	0
ENSMUSG00000023992	15184.9	-3.83408	0.0747855	-51.2677	0	0
ENSMUSG00000038910	3365.47	1.39106	0.0267702	51.9629	0	0
ENSMUSG00000024164	60434.3	7.80775	0.0605514	128.944	0	0
ENSMUSG00000034116	4359.36	1.98074	0.0380106	52.1102	0	0
ENSMUSG00000004730	18116.2	1.97383	0.0520598	37.9146	0	0
ENSMUSG00000090224	1405.64	2.69264	0.0489441	55.0145	0	0
ENSMUSG00000024052	1602.77	1.62527	0.0343379	47.3318	0	0
ENSMUSG00000024079	2848.99	3.31613	0.054205	61.1776	0	0
ENSMUSG00000024140	3967.41	-5.38214	0.0642061	-83.826	0	0
ENSMUSG00000056124	1671.73	-2.35457	0.0604653	-38.9408	0	0
ENSMUSG00000024349	1088	2.38811	0.0624139	38.2624	0	0
ENSMUSG00000060450	2665.19	1.50333	0.0358619	41.9199	0	0
ENSMUSG00000059040	12243.5	3.0875	0.0727828	42.4207	0	0
ENSMUSG00000024507	2420.98	-1.51418	0.0288316	-52.518	0	0
ENSMUSG00000073555	2242.49	8.71949	0.152833	57.0524	0	0
ENSMUSG00000054072	17054.8	12.7675	0.218424	58.4529	0	0
ENSMUSG00000024610	38483	3.1139	0.0637182	48.8699	0	0
ENSMUSG00000032688	9941.28	3.27364	0.0480784	68.0896	0	0
ENSMUSG00000025429	840.816	3.46131	0.0579193	59.761	0	0
ENSMUSG00000046982	929.061	2.55038	0.0590127	43.2175	0	0
ENSMUSG00000024644	16836.7	1.26299	0.028514	44.2938	0	0
ENSMUSG00000024927	2849.02	2.18256	0.054588	39.9825	0	0
ENSMUSG00000045664	673.629	5.04806	0.0841265	60.0056	0	0
ENSMUSG00000024833	533.195	2.46406	0.0591478	41.6594	0	0
ENSMUSG00000039699	1826.97	6.25287	0.0803241	77.8455	0	0
ENSMUSG00000024772	3076.38	4.17034	0.0868562	48.0143	0	0
ENSMUSG00000047810	3223.29	3.91691	0.079891	49.0282	0	0
ENSMUSG00000024953	25590.5	4.32225	0.0572435	75.5064	0	0
ENSMUSG00000060675	1800.76	5.26032	0.0744734	70.6336	0	0
ENSMUSG00000024663	1789.26	-4.73901	0.0847755	-55.9007	0	0
ENSMUSG00000010663	720.585	-2.59771	0.0686583	-37.8353	0	0
ENSMUSG00000075010	3704.28	6.91588	0.122561	56.428	0	0
ENSMUSG00000079419	2673.29	3.64758	0.0911802	40.004	0	0
ENSMUSG00000041488	3369.63	1.44481	0.0354983	40.7008	0	0
ENSMUSG00000046805	147802	1.23939	0.0329817	37.5781	0	0
ENSMUSG00000024696	3118.21	-2.51225	0.0516396	-48.6498	0	0
ENSMUSG00000038843	767.041	-3.66842	0.0967269	-37.9255	0	0
ENSMUSG00000024659	26096.1	-3.67242	0.0449024	-81.7868	0	0
ENSMUSG00000024754	1598.21	2.49245	0.0361868	68.8773	0	0
ENSMUSG00000033207	5436.94	-8.10162	0.174099	-46.5346	0	0
ENSMUSG00000052085	2663.12	-2.84009	0.0608624	-46.6642	0	0
ENSMUSG00000024789	5808.94	2.51805	0.0598388	42.0805	0	0
ENSMUSG00000016496	41690.1	4.17085	0.0411058	101.466	0	0
ENSMUSG00000024778	642.01	4.21026	0.0960129	43.851	0	0
ENSMUSG00000024781	48927.7	-2.52914	0.0511439	-49.4515	0	0
ENSMUSG00000045932	18226.3	9.45806	0.108012	87.565	0	0
ENSMUSG00000074896	2389.17	8.02588	0.209299	38.3464	0	0
ENSMUSG00000034459	5903.11	7.91649	0.115962	68.2682	0	0
ENSMUSG00000024805	941.54	2.69792	0.0489586	55.1062	0	0
ENSMUSG00000023307	2489.31	2.46631	0.0466406	52.879	0	0
ENSMUSG00000025154	2083.85	-5.5655	0.0936122	-59.4528	0	0
ENSMUSG00000011752	10110.9	1.77112	0.0436231	40.6006	0	0
ENSMUSG00000025225	3107.29	3.23124	0.0440845	73.2965	0	0
ENSMUSG00000025068	1866.55	-1.65725	0.0425034	-38.991	0	0
ENSMUSG00000025076	1204.48	2.30063	0.0481274	47.803	0	0
ENSMUSG00000096951	3756.86	3.36423	0.0684861	49.1228	0	0
ENSMUSG00000042608	1140.73	1.95755	0.0521842	37.5123	5.79696e-308	1.82166e-306
ENSMUSG00000098112	1105.78	-1.88872	0.0503548	-37.5082	6.76234e-308	2.12182e-306
ENSMUSG00000078300	1954.03	2.36594	0.0631205	37.4828	1.75348e-307	5.49362e-306
ENSMUSG00000023959	2246.5	9.61729	0.256742	37.4589	4.29534e-307	1.3437e-305
ENSMUSG00000015568	86234.2	-3.23733	0.0865646	-37.3979	4.23078e-306	1.32151e-304
ENSMUSG00000038400	297.634	3.77948	0.101177	37.3552	2.08578e-305	6.50531e-304
ENSMUSG00000028028	1591.97	1.58115	0.0423434	37.3411	3.53934e-305	1.10223e-303
ENSMUSG00000032294	45762.3	2.26752	0.0607322	37.3365	4.2057e-305	1.30779e-303
ENSMUSG00000001768	3025.16	-1.80248	0.0483459	-37.283	3.09964e-304	9.62414e-303
ENSMUSG00000018427	554.28	-3.40008	0.0912375	-37.2662	5.79127e-304	1.79547e-302
ENSMUSG00000079492	1571.5	2.08497	0.0559585	37.2592	7.51645e-304	2.32686e-302
ENSMUSG00000084215	1217.97	2.30044	0.061822	37.2108	4.57319e-303	1.41361e-301
ENSMUSG00000033307	1688.62	3.77713	0.101558	37.192	9.20432e-303	2.84091e-301
ENSMUSG00000047747	596.973	-3.96087	0.106597	-37.1573	3.33943e-302	1.02919e-300
ENSMUSG00000040511	1285.76	2.4332	0.0654945	37.1513	4.17589e-302	1.28507e-300
ENSMUSG00000090307	349.757	3.6172	0.0974469	37.1197	1.35282e-301	4.15696e-300
ENSMUSG00000014349	3642.27	1.24473	0.03355	37.1008	2.72754e-301	8.36887e-300
ENSMUSG00000053687	2641.6	-1.66343	0.0448691	-37.073	7.66281e-301	2.34771e-299
ENSMUSG00000039747	611.384	2.52085	0.0680503	37.0439	2.25205e-300	6.8896e-299
ENSMUSG00000079507	3443.96	1.94988	0.0526766	37.016	6.32468e-300	1.93205e-298
ENSMUSG00000031429	1132.35	1.68294	0.0454918	36.9943	1.41653e-299	4.32083e-298
ENSMUSG00000074622	2658.07	-3.29396	0.089105	-36.9671	3.86309e-299	1.17663e-297
ENSMUSG00000041736	6369.14	3.53709	0.0957917	36.9248	1.84806e-298	5.62065e-297
ENSMUSG00000022788	1802.46	-3.80104	0.103011	-36.8993	4.7406e-298	1.43969e-296
ENSMUSG00000078965	2461.35	2.41643	0.0655355	36.872	1.29774e-297	3.93539e-296
ENSMUSG00000010358	1146.3	3.10793	0.0843064	36.8647	1.70105e-297	5.15094e-296
ENSMUSG00000056069	749.987	-2.75904	0.0748749	-36.8487	3.06771e-297	9.27582e-296
ENSMUSG00000038172	2495.56	2.37866	0.0646036	36.8193	9.0625e-297	2.73624e-295
ENSMUSG00000026466	4560.89	1.53839	0.0418299	36.7773	4.25193e-296	1.28193e-294
ENSMUSG00000069939	2038.91	2.42076	0.0658624	36.7548	9.7472e-296	2.93446e-294
ENSMUSG00000025283	5174.09	-1.76516	0.0480593	-36.7288	2.53386e-295	7.61734e-294
ENSMUSG00000038059	773.091	1.94555	0.0530133	36.6992	7.5133e-295	2.2554e-293
ENSMUSG00000028164	1621.02	-1.46286	0.0398673	-36.6932	9.3846e-295	2.81308e-293
ENSMUSG00000037370	606.388	-4.18724	0.114337	-36.6219	1.28338e-293	3.84146e-292
ENSMUSG00000042129	6638.3	1.75587	0.0479634	36.6086	2.08437e-293	6.23004e-292
ENSMUSG00000029490	1857.28	3.01726	0.0825538	36.5489	1.85311e-292	5.53087e-291
ENSMUSG00000032788	3542.64	-1.38332	0.0378521	-36.5453	2.11769e-292	6.3115e-291
ENSMUSG00000068015	829.398	1.7656	0.0483744	36.4987	1.16418e-291	3.46472e-290
ENSMUSG00000074743	535.594	-3.40283	0.0932414	-36.4949	1.33827e-291	3.97715e-290
ENSMUSG00000021998	21795.6	-1.08574	0.0297521	-36.4929	1.43732e-291	4.26541e-290
ENSMUSG00000047098	1571.27	2.38569	0.0653767	36.4914	1.51917e-291	4.50189e-290
ENSMUSG00000020806	3455.89	2.1123	0.0580076	36.4141	2.54414e-290	7.52856e-289
ENSMUSG00000034641	4873.07	-2.37402	0.06539	-36.3055	1.32284e-288	3.90895e-287
ENSMUSG00000045917	1868.5	-1.23792	0.0341157	-36.286	2.69466e-288	7.95134e-287
ENSMUSG00000022283	9465.81	0.707603	0.0195071	36.2742	4.133e-288	1.21783e-286
ENSMUSG00000054693	4941.91	-1.64742	0.0454342	-36.2594	7.05705e-288	2.07649e-286
ENSMUSG00000045795	643.648	2.27903	0.0630159	36.1659	2.09356e-286	6.15145e-285
ENSMUSG00000039982	1760.73	-1.57652	0.0436102	-36.1502	3.69108e-286	1.08301e-284
ENSMUSG00000027068	3226.62	-1.9533	0.0540666	-36.1277	8.33721e-286	2.4428e-284
ENSMUSG00000036427	8924.5	2.21305	0.061276	36.1161	1.26787e-285	3.70962e-284
ENSMUSG00000053338	379.469	5.37066	0.148759	36.1032	2.01851e-285	5.89761e-284
ENSMUSG00000025026	1501.2	-2.20775	0.0612155	-36.0651	7.98675e-285	2.33027e-283
ENSMUSG00000024661	349264	2.28386	0.0633616	36.0448	1.66435e-284	4.84924e-283
ENSMUSG00000019876	819.239	-2.37859	0.0660048	-36.0366	2.24018e-284	6.51784e-283
ENSMUSG00000097328	1612.8	-1.61536	0.044881	-35.9922	1.10883e-283	3.22164e-282
ENSMUSG00000057522	5540.09	1.16416	0.0323523	35.9837	1.50315e-283	4.36123e-282
ENSMUSG00000029759	765.819	-2.44353	0.0679173	-35.978	1.8465e-283	5.34996e-282
ENSMUSG00000020696	1080.82	1.4212	0.0395501	35.9341	8.95495e-283	2.59096e-281
ENSMUSG00000032038	861.908	-1.91058	0.0531795	-35.927	1.15929e-282	3.34955e-281
ENSMUSG00000028634	1888.86	2.80217	0.0780084	35.9214	1.41739e-282	4.08959e-281
ENSMUSG00000023460	1767.33	1.56287	0.043512	35.9182	1.58964e-282	4.58023e-281
ENSMUSG00000029082	5014.33	3.63042	0.101086	35.9141	1.84009e-282	5.29452e-281
ENSMUSG00000035530	2804.3	1.16229	0.0324159	35.8556	1.50288e-281	4.3183e-280
ENSMUSG00000034135	1318.68	1.81791	0.0507039	35.8536	1.61774e-281	4.6419e-280
ENSMUSG00000039844	3362.42	1.73364	0.0483654	35.8445	2.23681e-281	6.40941e-280
ENSMUSG00000043017	2611.16	-1.87213	0.0522295	-35.8443	2.25866e-281	6.46312e-280
ENSMUSG00000039304	603.204	5.97447	0.166714	35.8367	2.96824e-281	8.48191e-280
ENSMUSG00000028385	1882.58	-1.10043	0.0307168	-35.825	4.5024e-281	1.28482e-279
ENSMUSG00000027641	1799.82	2.13402	0.0596093	35.8001	1.09892e-280	3.13163e-279
ENSMUSG00000022892	22230.9	1.16537	0.0325561	35.7958	1.28345e-280	3.65248e-279
ENSMUSG00000042015	1141.32	-1.41339	0.0394987	-35.7832	2.01573e-280	5.72858e-279
ENSMUSG00000021886	648.862	-2.9844	0.0834115	-35.7792	2.32246e-280	6.5913e-279
ENSMUSG00000039031	798.933	-2.76826	0.0774411	-35.7466	7.45999e-280	2.11431e-278
ENSMUSG00000026626	2065.37	1.06261	0.0297506	35.7172	2.13749e-279	6.04982e-278
ENSMUSG00000039753	3482.05	2.4506	0.0686127	35.7163	2.20558e-279	6.23407e-278
ENSMUSG00000025877	34123.2	2.016	0.0564474	35.7146	2.34216e-279	6.61111e-278
ENSMUSG00000031355	872.787	-3.5979	0.100797	-35.6946	4.79643e-279	1.35204e-277
ENSMUSG00000049657	500.872	2.0882	0.0585535	35.6631	1.47656e-278	4.15654e-277
ENSMUSG00000044701	524.576	7.77223	0.218019	35.6493	2.41553e-278	6.79057e-277
ENSMUSG00000037759	621.83	-1.83014	0.0514498	-35.5713	3.89635e-277	1.09387e-275
ENSMUSG00000074578	561.924	2.056	0.0578337	35.5502	8.24916e-277	2.31277e-275
ENSMUSG00000083773	2535.09	2.39517	0.0673936	35.54	1.18609e-276	3.3209e-275
ENSMUSG00000010307	1698.44	-1.6058	0.0452036	-35.5238	2.11055e-276	5.90131e-275
ENSMUSG00000043192	7858.9	2.19808	0.061905	35.5073	3.78705e-276	1.05748e-274
ENSMUSG00000029919	2119.33	-2.68761	0.0758774	-35.4204	8.28752e-275	2.31106e-273
ENSMUSG00000038387	447.487	2.12646	0.0600648	35.4027	1.55008e-274	4.31679e-273
ENSMUSG00000021725	487.895	2.6516	0.074904	35.3999	1.71161e-274	4.76026e-273
ENSMUSG00000005413	54500.2	3.03744	0.0858036	35.3999	1.71534e-274	4.76425e-273
ENSMUSG00000006273	26228.4	-0.837091	0.0236563	-35.3855	2.85698e-274	7.92451e-273
ENSMUSG00000023951	3529.76	4.03592	0.114073	35.3803	3.43578e-274	9.51726e-273
ENSMUSG00000038633	7005.25	-0.977023	0.0276314	-35.3591	7.25957e-274	2.00825e-272
ENSMUSG00000057315	746.908	-2.09058	0.0591917	-35.3188	3.02266e-273	8.35065e-272
ENSMUSG00000024782	1274.18	-1.63311	0.0463274	-35.2515	3.25203e-272	8.9724e-271
ENSMUSG00000097388	611.701	2.46774	0.0701475	35.1793	4.14376e-271	1.14176e-269
ENSMUSG00000041936	1134.75	2.91686	0.0829802	35.1513	1.11126e-270	3.05788e-269
ENSMUSG00000040435	1946.92	1.70429	0.0484937	35.1446	1.40404e-270	3.85842e-269
ENSMUSG00000027475	2558.96	0.9809	0.0279145	35.1394	1.68653e-270	4.62861e-269
ENSMUSG00000046410	899.917	-1.60674	0.0457523	-35.1181	3.56739e-270	9.77766e-269
ENSMUSG00000028184	428.367	-3.93051	0.111926	-35.1171	3.70258e-270	1.01348e-268
ENSMUSG00000098113	706.592	2.3984	0.0683651	35.0822	1.26062e-269	3.44607e-268
ENSMUSG00000026737	2119.9	-1.34328	0.0382906	-35.0811	1.3106e-269	3.578e-268
ENSMUSG00000026728	76708.4	1.33446	0.0380876	35.0364	6.27215e-269	1.71009e-267
ENSMUSG00000028480	422.082	2.38624	0.0681278	35.026	9.04342e-269	2.46244e-267
ENSMUSG00000030269	1203.42	1.75176	0.0500301	35.0141	1.37147e-268	3.72951e-267
ENSMUSG00000060791	320.338	2.8027	0.0800764	35.0003	2.2266e-268	6.047e-267
ENSMUSG00000042423	1893.8	1.68504	0.0481802	34.9738	5.63725e-268	1.52897e-266
ENSMUSG00000081221	1999.67	2.41589	0.0691407	34.9416	1.73733e-267	4.70595e-266
ENSMUSG00000092366	526.804	2.01414	0.0576792	34.9197	3.73746e-267	1.01106e-265
ENSMUSG00000027878	4956.85	1.41451	0.0405576	34.8765	1.68632e-266	4.55591e-265
ENSMUSG00000003541	2126.36	2.87088	0.0823815	34.8486	4.46342e-266	1.20431e-264
ENSMUSG00000053470	2909.39	2.10977	0.0605656	34.8344	7.3311e-266	1.9755e-264
ENSMUSG00000046245	574.974	4.0617	0.116763	34.786	3.96212e-265	1.06629e-263
ENSMUSG00000028238	27983.1	-2.52401	0.0725854	-34.7729	6.24771e-265	1.67921e-263
ENSMUSG00000054520	4830.43	1.34457	0.0386675	34.7727	6.30053e-265	1.69123e-263
ENSMUSG00000081113	1140.92	-1.78026	0.051256	-34.7328	2.5206e-264	6.75723e-263
ENSMUSG00000028060	1810.71	1.02868	0.0296528	34.691	1.07755e-263	2.88497e-262
ENSMUSG00000047735	4823.2	2.53761	0.0731692	34.6813	1.50577e-263	4.02628e-262
ENSMUSG00000003955	1212.15	3.00602	0.0866784	34.6802	1.56813e-263	4.18764e-262
ENSMUSG00000027422	15090.7	1.02645	0.0296107	34.6647	2.6793e-263	7.14584e-262
ENSMUSG00000002983	1078.94	2.83559	0.0818359	34.6497	4.51535e-263	1.20273e-261
ENSMUSG00000039236	614.084	5.31515	0.153448	34.6382	6.73079e-263	1.79055e-261
ENSMUSG00000032741	1069.8	-2.75376	0.0795287	-34.626	1.0247e-262	2.72246e-261
ENSMUSG00000069607	704.779	-2.68072	0.077429	-34.6216	1.19355e-262	3.16703e-261
ENSMUSG00000037851	1695.57	-1.19594	0.0345621	-34.6025	2.31753e-262	6.14159e-261
ENSMUSG00000037548	488.837	2.55132	0.0737558	34.5915	3.38775e-262	8.96633e-261
ENSMUSG00000030144	10094.1	1.61759	0.0467772	34.5807	4.92325e-262	1.30138e-260
ENSMUSG00000028692	50303.3	1.02593	0.0296793	34.5671	7.8895e-262	2.08281e-260
ENSMUSG00000022035	1218.98	2.20352	0.0638015	34.5371	2.22273e-261	5.86051e-260
ENSMUSG00000035513	226.743	3.3715	0.0976498	34.5264	3.21931e-261	8.47738e-260
ENSMUSG00000024897	1109.02	1.6208	0.0469721	34.5055	6.63432e-261	1.7448e-259
ENSMUSG00000022807	2134.75	-1.03825	0.0300932	-34.5012	7.68861e-261	2.01952e-259
ENSMUSG00000094392	2642.49	0.927934	0.0269007	34.4948	9.60813e-261	2.52053e-259
ENSMUSG00000048965	507.325	-3.02741	0.0878735	-34.4519	4.21744e-260	1.10498e-258
ENSMUSG00000009654	704.906	-3.07466	0.0892578	-34.4469	5.00715e-260	1.31024e-258
ENSMUSG00000073406	572.509	2.09066	0.0606981	34.4435	5.62949e-260	1.47123e-258
ENSMUSG00000022797	10937.2	-2.81847	0.0818665	-34.4277	9.72141e-260	2.53745e-258
ENSMUSG00000024084	1779.31	-1.90046	0.0552172	-34.4179	1.36104e-259	3.54807e-258
ENSMUSG00000047945	386.705	5.27339	0.153316	34.3955	2.94603e-259	7.67038e-258
ENSMUSG00000003283	3661.53	2.53381	0.073732	34.3651	8.38445e-259	2.18027e-257
ENSMUSG00000036438	8290.51	-1.82106	0.0530673	-34.3161	4.51621e-258	1.17292e-256
ENSMUSG00000029474	956.081	1.8208	0.05307	34.3094	5.67554e-258	1.47217e-256
ENSMUSG00000024472	2053.59	1.49723	0.0436668	34.2875	1.20483e-257	3.1213e-256
ENSMUSG00000034109	1070.7	-2.54065	0.0741849	-34.2475	4.74927e-257	1.22884e-255
ENSMUSG00000082424	1438.35	2.45883	0.0718057	34.2428	5.57962e-257	1.4419e-255
ENSMUSG00000024098	1235.25	2.12067	0.0620017	34.2034	2.15022e-256	5.54976e-255
ENSMUSG00000030557	4694.69	-1.4076	0.0411616	-34.1968	2.69453e-256	6.946e-255
ENSMUSG00000002052	3809.59	0.806519	0.0235906	34.1882	3.62688e-256	9.33786e-255
ENSMUSG00000052125	190.88	4.73103	0.138501	34.1589	9.87318e-256	2.53883e-254
ENSMUSG00000060261	1125.16	-1.81082	0.0530331	-34.145	1.5857e-255	4.07251e-254
ENSMUSG00000046711	8392.72	1.7725	0.0519298	34.1327	2.41888e-255	6.20469e-254
ENSMUSG00000021565	442.29	6.97474	0.205021	34.0196	1.1433e-253	2.92906e-252
ENSMUSG00000098192	750.004	2.40259	0.0706383	34.0125	1.45534e-253	3.72392e-252
ENSMUSG00000023106	1738.95	1.75614	0.0516809	33.9804	4.3372e-253	1.10844e-251
ENSMUSG00000063889	900.833	3.2938	0.0970995	33.9219	3.17229e-252	8.09733e-251
ENSMUSG00000046417	287.625	2.99126	0.0881869	33.9196	3.43038e-252	8.74538e-251
ENSMUSG00000066036	10400.5	1.76694	0.0521265	33.8971	7.35006e-252	1.87152e-250
ENSMUSG00000037411	3063.89	7.58343	0.223737	33.8944	8.04788e-252	2.0467e-250
ENSMUSG00000002227	866.008	2.9659	0.0875108	33.8919	8.7831e-252	2.23095e-250
ENSMUSG00000092243	1923.46	2.04264	0.0603029	33.8731	1.66151e-251	4.21517e-250
ENSMUSG00000020790	4802.19	0.772282	0.0228119	33.8544	3.12798e-251	7.92588e-250
ENSMUSG00000039512	1209.82	1.57857	0.0466359	33.8488	3.77506e-251	9.55385e-250
ENSMUSG00000035828	777.996	2.03631	0.0602047	33.8231	9.01713e-251	2.27926e-249
ENSMUSG00000078636	2133.91	2.4207	0.0715899	33.8135	1.2506e-250	3.15732e-249
ENSMUSG00000024986	533.306	-2.68819	0.0795534	-33.791	2.67263e-250	6.73923e-249
ENSMUSG00000078249	7526.42	1.80171	0.053364	33.7627	6.97201e-250	1.75592e-248
ENSMUSG00000020741	1720.2	-1.71989	0.0509431	-33.7609	7.39348e-250	1.85981e-248
ENSMUSG00000036718	248.994	3.41624	0.101335	33.7122	3.83423e-249	9.63326e-248
ENSMUSG00000067203	1387.48	1.85358	0.0550268	33.685	9.59265e-249	2.40719e-247
ENSMUSG00000005800	468.459	-5.43895	0.16172	-33.6319	5.72773e-248	1.43559e-246
ENSMUSG00000042207	869.946	1.71989	0.051146	33.6272	6.72765e-248	1.68418e-246
ENSMUSG00000037337	616.747	-2.64979	0.0791121	-33.4942	5.86388e-246	1.46618e-244
ENSMUSG00000037731	3622.02	1.5498	0.0462977	33.4747	1.12482e-245	2.80908e-244
ENSMUSG00000066677	563.869	8.37597	0.250291	33.4649	1.56106e-245	3.89386e-244
ENSMUSG00000029084	3843.89	7.89888	0.236206	33.4406	3.52641e-245	8.78562e-244
ENSMUSG00000022372	529.108	-2.76381	0.08267	-33.4319	4.72431e-245	1.17559e-243
ENSMUSG00000045404	541.449	-3.03749	0.090897	-33.4168	7.80555e-245	1.94001e-243
ENSMUSG00000026687	1188.43	-1.36619	0.0409342	-33.3752	3.14362e-244	7.8039e-243
ENSMUSG00000056888	1719.99	-1.95687	0.0586357	-33.3734	3.33863e-244	8.27814e-243
ENSMUSG00000082838	396.352	2.57815	0.0772775	33.3623	4.83534e-244	1.19749e-242
ENSMUSG00000030844	1257.81	-1.84053	0.0551917	-33.348	7.78222e-244	1.92501e-242
ENSMUSG00000038412	647.712	2.83488	0.0850668	33.3253	1.66097e-243	4.10369e-242
ENSMUSG00000022419	494.09	-4.74939	0.142526	-33.3231	1.7902e-243	4.41775e-242
ENSMUSG00000037868	3114.74	-1.72596	0.0518344	-33.2975	4.19349e-243	1.03362e-241
ENSMUSG00000047881	1083.37	-1.73578	0.0521477	-33.2858	6.19963e-243	1.52628e-241
ENSMUSG00000056144	467.03	2.21847	0.0666534	33.2836	6.66707e-243	1.63942e-241
ENSMUSG00000029992	2102.81	1.98286	0.0595758	33.2829	6.82979e-243	1.67745e-241
ENSMUSG00000027624	2347.4	-1.68862	0.0507508	-33.2727	9.59155e-243	2.35298e-241
ENSMUSG00000041633	700.285	-6.23235	0.187493	-33.2404	2.80616e-242	6.87592e-241
ENSMUSG00000030055	3950.45	1.62501	0.0489033	33.2289	4.11328e-242	1.00669e-240
ENSMUSG00000034807	7190.71	-0.993787	0.029909	-33.227	4.38115e-242	1.07099e-240
ENSMUSG00000027398	1091.24	9.08651	0.273921	33.1721	2.72168e-241	6.64542e-240
ENSMUSG00000083669	1376.09	3.90998	0.118017	33.1306	1.07801e-240	2.62905e-239
ENSMUSG00000015316	364.692	7.33824	0.221573	33.1189	1.591e-240	3.87559e-239
ENSMUSG00000078967	1314.69	2.47375	0.0746945	33.1182	1.62703e-240	3.95872e-239
ENSMUSG00000048234	8563.66	0.793405	0.0239674	33.1035	2.6431e-240	6.42341e-239
ENSMUSG00000080994	1011.19	2.45278	0.074098	33.1018	2.79725e-240	6.7901e-239
ENSMUSG00000028530	10565.9	1.04776	0.0316594	33.0947	3.53722e-240	8.5763e-239
ENSMUSG00000071350	635.009	2.06642	0.0624852	33.0705	7.88662e-240	1.90996e-238
ENSMUSG00000018927	2993.81	-2.84931	0.0861761	-33.0638	9.85947e-240	2.38496e-238
ENSMUSG00000060703	1725.88	1.17971	0.0357601	32.9895	1.14727e-238	2.77197e-237
ENSMUSG00000022684	1609.93	1.289	0.0391164	32.953	3.82623e-238	9.234e-237
ENSMUSG00000046841	1489.09	-2.01319	0.0611304	-32.9327	7.49322e-238	1.80627e-236
ENSMUSG00000067851	4582.11	1.45542	0.0442396	32.8987	2.29408e-237	5.52358e-236
ENSMUSG00000029780	1441.45	2.59736	0.0790026	32.8769	4.70105e-237	1.13059e-235
ENSMUSG00000041654	1749.3	-1.4479	0.0440472	-32.8715	5.61144e-237	1.34798e-235
ENSMUSG00000035105	1498.73	6.31014	0.19202	32.8619	7.71208e-237	1.85045e-235
ENSMUSG00000036880	762.208	-2.27939	0.0693866	-32.8506	1.11537e-236	2.67317e-235
ENSMUSG00000057530	235.189	3.71985	0.113244	32.848	1.21599e-236	2.91096e-235
ENSMUSG00000023915	1601.07	-1.61953	0.0493234	-32.8349	1.86909e-236	4.46926e-235
ENSMUSG00000041135	973.104	1.74925	0.0533148	32.8099	4.25906e-236	1.01724e-234
ENSMUSG00000065954	2393.93	-1.416	0.0431924	-32.7836	1.01023e-235	2.41007e-234
ENSMUSG00000021365	614.82	-2.09278	0.0638587	-32.772	1.47504e-235	3.51492e-234
ENSMUSG00000038658	3361.57	1.15305	0.0351919	32.7646	1.8785e-235	4.47123e-234
ENSMUSG00000026289	1222.39	1.1668	0.035615	32.7613	2.09645e-235	4.98429e-234
ENSMUSG00000044408	2199.01	-2.02508	0.061816	-32.7598	2.20332e-235	5.23237e-234
ENSMUSG00000098123	599.838	2.52332	0.0770697	32.7407	4.11819e-235	9.76861e-234
ENSMUSG00000020422	13223.4	1.32258	0.0404331	32.7104	1.11227e-234	2.63537e-233
ENSMUSG00000037012	3995.13	2.60332	0.0796722	32.6754	3.49754e-234	8.27751e-233
ENSMUSG00000096617	2668.26	2.44113	0.0747721	32.6476	8.67178e-234	2.04999e-232
ENSMUSG00000070443	688.137	2.3946	0.0733716	32.6366	1.24291e-233	2.93487e-232
ENSMUSG00000030199	1504.02	1.41858	0.0434879	32.6202	2.1213e-233	5.00334e-232
ENSMUSG00000038619	4594.41	1.12517	0.0345376	32.578	8.40018e-233	1.97904e-231
ENSMUSG00000027984	822.822	-1.93166	0.0593514	-32.5461	2.38062e-232	5.60226e-231
ENSMUSG00000060798	740.191	3.53621	0.108677	32.5386	3.03348e-232	7.13056e-231
ENSMUSG00000094708	2058.16	2.46444	0.0757478	32.5349	3.42526e-232	8.0424e-231
ENSMUSG00000019923	1497.26	1.34711	0.0414284	32.5166	6.22024e-232	1.45885e-230
ENSMUSG00000050370	468.977	5.10362	0.157078	32.4909	1.43173e-231	3.35408e-230
ENSMUSG00000024679	11186.9	2.25084	0.0693007	32.4794	2.08586e-231	4.88102e-230
ENSMUSG00000038612	19536.8	1.66324	0.0512557	32.4498	5.45113e-231	1.27416e-229
ENSMUSG00000040774	3420.8	1.72197	0.0531019	32.4276	1.1202e-230	2.61543e-229
ENSMUSG00000040322	1579.23	-1.8637	0.057508	-32.4077	2.13675e-230	4.98328e-229
ENSMUSG00000022661	5566.1	1.32525	0.0409083	32.3957	3.15134e-230	7.34125e-229
ENSMUSG00000026750	2536.87	1.01568	0.0314181	32.3279	2.83593e-229	6.5991e-228
ENSMUSG00000025491	209.177	4.33308	0.134126	32.306	5.75243e-229	1.33707e-227
ENSMUSG00000019189	1139.84	1.28899	0.0399006	32.3049	5.96297e-229	1.38446e-227
ENSMUSG00000026430	475.453	-2.4331	0.0753706	-32.2818	1.26047e-228	2.92325e-227
ENSMUSG00000020134	1289.9	2.06561	0.0640258	32.2621	2.38232e-228	5.51886e-227
ENSMUSG00000040950	400.764	-6.52473	0.202553	-32.2125	1.17933e-227	2.72899e-226
ENSMUSG00000081494	334.359	2.60759	0.0809927	32.1954	2.04433e-227	4.72536e-226
ENSMUSG00000026627	1057.21	-1.42594	0.0442918	-32.1943	2.1191e-227	4.89274e-226
ENSMUSG00000071660	1549.19	1.66815	0.0518627	32.1646	5.51155e-227	1.27114e-225
ENSMUSG00000038521	406.273	7.79919	0.242598	32.1486	9.23533e-227	2.1276e-225
ENSMUSG00000031586	613.466	2.07093	0.0644229	32.1458	1.0095e-226	2.32308e-225
ENSMUSG00000028278	647.56	-2.10017	0.0654045	-32.1105	3.14681e-226	7.23349e-225
ENSMUSG00000081600	801.559	2.43985	0.0760057	32.1008	4.29334e-226	9.85809e-225
ENSMUSG00000032324	1928.77	2.07221	0.064647	32.0542	1.92001e-225	4.40375e-224
ENSMUSG00000017715	1874.63	1.97721	0.0617249	32.0326	3.83162e-225	8.77854e-224
ENSMUSG00000022018	489.195	3.5254	0.110165	32.0012	1.04907e-224	2.40086e-223
ENSMUSG00000019866	2094.34	1.42521	0.044542	31.9969	1.2034e-224	2.75103e-223
ENSMUSG00000079808	188.796	3.17186	0.0992974	31.943	6.75491e-224	1.54251e-222
ENSMUSG00000066595	3465.52	-1.49014	0.046669	-31.93	1.0237e-223	2.33508e-222
ENSMUSG00000073737	712.492	2.44428	0.0766108	31.9052	2.26292e-223	5.15613e-222
ENSMUSG00000047446	483.989	2.33056	0.073065	31.8971	2.93013e-223	6.6691e-222
ENSMUSG00000042331	1926.7	-1.3163	0.0412695	-31.8953	3.10569e-223	7.06094e-222
ENSMUSG00000021068	3031.56	-1.05519	0.0331233	-31.8565	1.07054e-222	2.43126e-221
ENSMUSG00000057762	1280.71	-1.20158	0.0377255	-31.8507	1.28699e-222	2.91965e-221
ENSMUSG00000081957	245.754	5.78038	0.181623	31.8262	2.8104e-222	6.3687e-221
ENSMUSG00000027303	3485.53	-0.880317	0.0276661	-31.8193	3.50141e-222	7.92598e-221
ENSMUSG00000021109	7430.11	2.94188	0.0925322	31.793	8.09519e-222	1.83048e-220
ENSMUSG00000060477	2556.85	1.76856	0.0556329	31.7898	8.95239e-222	2.02211e-220
ENSMUSG00000083041	418.293	2.71015	0.0853137	31.7669	1.85776e-221	4.19164e-220
ENSMUSG00000049659	3722.73	1.39	0.043758	31.7657	1.92487e-221	4.33835e-220
ENSMUSG00000078308	382.324	2.4203	0.0761953	31.7645	2.00486e-221	4.51377e-220
ENSMUSG00000038518	1259.05	1.74401	0.0549961	31.7115	1.07833e-220	2.42514e-219
ENSMUSG00000020611	13117.3	1.69943	0.0536094	31.7002	1.54238e-220	3.46503e-219
ENSMUSG00000050777	433.256	-3.77454	0.119157	-31.677	3.22141e-220	7.22924e-219
ENSMUSG00000032527	593.976	-2.11447	0.0667518	-31.6765	3.26916e-220	7.32849e-219
ENSMUSG00000029649	3401.71	1.18359	0.0373892	31.6558	6.3145e-220	1.414e-218
ENSMUSG00000029925	3111.83	-1.03332	0.0326437	-31.6544	6.5971e-220	1.47569e-218
ENSMUSG00000098111	725.129	2.47182	0.0780884	31.6541	6.65359e-220	1.48673e-218
ENSMUSG00000079311	839.961	2.4305	0.0767952	31.6491	7.80191e-220	1.74145e-218
ENSMUSG00000024201	843.05	2.40613	0.0761507	31.597	4.06413e-219	9.06176e-218
ENSMUSG00000044285	9864.8	1.4405	0.0456443	31.5593	1.33858e-218	2.98142e-217
ENSMUSG00000078162	1426.1	2.42224	0.0767916	31.5431	2.23274e-218	4.96767e-217
ENSMUSG00000091747	248.884	2.9882	0.0948773	31.4954	1.00399e-217	2.23141e-216
ENSMUSG00000085939	14126.4	-0.952231	0.0302359	-31.4934	1.06922e-217	2.37385e-216
ENSMUSG00000073242	363.677	-3.02392	0.0961	-31.4664	2.50663e-217	5.55921e-216
ENSMUSG00000020321	3298.26	-0.965306	0.0306872	-31.4563	3.44448e-217	7.63104e-216
ENSMUSG00000037020	904.472	2.7206	0.0864903	31.4556	3.52272e-217	7.79608e-216
ENSMUSG00000021108	1099.66	-1.92322	0.0611573	-31.4471	4.60162e-217	1.01729e-215
ENSMUSG00000039431	264.078	2.94871	0.0938171	31.4304	7.78002e-217	1.71813e-215
ENSMUSG00000045312	19688.9	-0.769305	0.0244775	-31.4291	8.10306e-217	1.78757e-215
ENSMUSG00000032220	9910.33	-0.842367	0.0268036	-31.4274	8.54133e-217	1.88226e-215
ENSMUSG00000026496	1470.87	-1.20921	0.0385524	-31.3654	5.9967e-216	1.3201e-214
ENSMUSG00000091373	369.787	1.97937	0.0631117	31.363	6.47163e-216	1.42314e-214
ENSMUSG00000036528	1712.73	1.23267	0.0393073	31.3598	7.16305e-216	1.57353e-214
ENSMUSG00000066363	4278.76	12.8807	0.410888	31.3485	1.02085e-215	2.24016e-214
ENSMUSG00000059658	232.908	3.77861	0.120561	31.3419	1.25626e-215	2.75385e-214
ENSMUSG00000055447	3678.03	1.31235	0.0418753	31.3394	1.35488e-215	2.9669e-214
ENSMUSG00000073403	650.89	2.10929	0.0673052	31.3392	1.36396e-215	2.98365e-214
ENSMUSG00000062488	1048.39	8.10594	0.258752	31.327	1.99897e-215	4.36813e-214
ENSMUSG00000035678	191.323	5.10408	0.162966	31.32	2.49327e-215	5.44255e-214
ENSMUSG00000028803	513	-2.61546	0.0835283	-31.3123	3.17699e-215	6.92776e-214
ENSMUSG00000020709	1644.88	1.46924	0.0469488	31.2946	5.52824e-215	1.20423e-213
ENSMUSG00000030329	1103.53	-2.41532	0.077196	-31.2881	6.76809e-215	1.47277e-213
ENSMUSG00000021794	4037.13	-0.939663	0.0300343	-31.2864	7.14635e-215	1.55345e-213
ENSMUSG00000018008	7418.39	-1.23434	0.0394558	-31.2842	7.65206e-215	1.66165e-213
ENSMUSG00000069892	2600	2.21851	0.0709559	31.266	1.35327e-214	2.93556e-213
ENSMUSG00000020707	487.695	2.06634	0.0661252	31.2489	2.31013e-214	5.006e-213
ENSMUSG00000040675	1422.52	3.76263	0.120474	31.2319	3.93062e-214	8.50871e-213
ENSMUSG00000028494	22237.5	-1.25821	0.0402921	-31.2273	4.54704e-214	9.83286e-213
ENSMUSG00000071714	18050.4	1.08662	0.0348268	31.2007	1.04335e-213	2.25387e-212
ENSMUSG00000092224	585.587	2.00422	0.0642368	31.2006	1.04707e-213	2.25956e-212
ENSMUSG00000038517	712.508	2.14879	0.0688964	31.1886	1.51906e-213	3.27472e-212
ENSMUSG00000046062	6059.03	1.15957	0.0371953	31.1751	2.31944e-213	4.99496e-212
ENSMUSG00000027347	779.889	6.2765	0.201429	31.1598	3.73471e-213	8.03445e-212
ENSMUSG00000028920	1741.64	1.22049	0.0392162	31.1221	1.20872e-212	2.59763e-211
ENSMUSG00000030086	369.684	2.6039	0.0837814	31.0797	4.53455e-212	9.73501e-211
ENSMUSG00000030201	1708.57	-1.19091	0.0383377	-31.0638	7.43378e-212	1.59428e-210
ENSMUSG00000039967	1358.92	1.86448	0.060053	31.0472	1.24563e-211	2.66868e-210
ENSMUSG00000030786	16404.9	-2.10031	0.0677338	-31.0083	4.16912e-211	8.92286e-210
ENSMUSG00000026580	251.808	-4.85446	0.156665	-30.9862	8.26805e-211	1.76773e-209
ENSMUSG00000026437	2662.99	-1.87158	0.0604319	-30.9701	1.36289e-210	2.91091e-209
ENSMUSG00000019823	947.876	-2.59711	0.0838706	-30.9656	1.56512e-210	3.33941e-209
ENSMUSG00000039936	3530.91	1.5241	0.0492322	30.9573	2.02394e-210	4.31393e-209
ENSMUSG00000032020	2402.38	1.0421	0.0336937	30.9286	4.93333e-210	1.05044e-208
ENSMUSG00000031758	417.314	1.76225	0.0569868	30.9239	5.70527e-210	1.21357e-208
ENSMUSG00000098240	581.267	2.39475	0.0775075	30.897	1.31239e-209	2.78872e-208
ENSMUSG00000021665	4753.86	-1.24493	0.0403039	-30.8885	1.70315e-209	3.61536e-208
ENSMUSG00000031453	6216.1	-0.950187	0.0307855	-30.8648	3.54523e-209	7.51799e-208
ENSMUSG00000019969	3818.88	0.975559	0.0316156	30.8569	4.52947e-209	9.59538e-208
ENSMUSG00000098019	692.389	2.42527	0.0786057	30.8536	5.01457e-209	1.06122e-207
ENSMUSG00000026822	1227.27	10.2971	0.333936	30.8356	8.74181e-209	1.84813e-207
ENSMUSG00000026385	1491.13	-1.41914	0.0460273	-30.8325	9.60792e-209	2.02917e-207
ENSMUSG00000021196	8389.14	2.40468	0.0779976	30.8302	1.03219e-208	2.17776e-207
ENSMUSG00000027737	4718.47	3.25893	0.105709	30.8293	1.06295e-208	2.24039e-207
ENSMUSG00000022564	12091.6	2.22247	0.0720943	30.8272	1.13077e-208	2.38092e-207
ENSMUSG00000074482	537.013	2.03991	0.0662084	30.8104	1.90141e-208	3.99951e-207
ENSMUSG00000000184	167.375	4.98398	0.162038	30.7581	9.5377e-208	2.00417e-206
ENSMUSG00000022586	2622.59	11.6826	0.379889	30.7527	1.12415e-207	2.35981e-206
ENSMUSG00000064289	2514.25	1.85515	0.0603625	30.7335	2.03307e-207	4.2635e-206
ENSMUSG00000043157	3356.95	-2.10978	0.0686526	-30.7312	2.17904e-207	4.565e-206
ENSMUSG00000021846	477.299	-2.27772	0.0741585	-30.7142	3.68087e-207	7.70353e-206
ENSMUSG00000001131	696.463	3.71623	0.121006	30.7111	4.04069e-207	8.44809e-206
ENSMUSG00000042105	1319.46	-1.45303	0.0473385	-30.6944	6.75289e-207	1.41044e-205
ENSMUSG00000022667	2582.42	-2.45981	0.0802698	-30.6443	3.14853e-206	6.56959e-205
ENSMUSG00000010051	709.612	2.88336	0.0942419	30.5953	1.41472e-205	2.94895e-204
ENSMUSG00000033450	361.073	1.85802	0.0607466	30.5864	1.85587e-205	3.86462e-204
ENSMUSG00000024410	1306.86	1.28248	0.0420486	30.4998	2.62051e-204	5.45146e-203
ENSMUSG00000028602	167.57	3.53028	0.115785	30.49	3.53705e-204	7.35077e-203
ENSMUSG00000049409	401.575	-2.93182	0.0961667	-30.4868	3.89645e-204	8.0896e-203
ENSMUSG00000039285	2152.27	1.49787	0.049165	30.4661	7.32606e-204	1.51948e-202
ENSMUSG00000054843	524.103	1.93077	0.0635353	30.389	7.68568e-203	1.59248e-201
ENSMUSG00000085148	1034.59	1.20488	0.0396742	30.3692	1.39985e-202	2.89761e-201
ENSMUSG00000003546	1390.04	-2.42218	0.079765	-30.3665	1.5223e-202	3.14795e-201
ENSMUSG00000097979	818.397	2.48698	0.0819105	30.3622	1.73438e-202	3.58295e-201
ENSMUSG00000034640	3433.64	1.94534	0.0640806	30.3577	1.99067e-202	4.10832e-201
ENSMUSG00000060441	631.071	1.76452	0.0581275	30.3561	2.0881e-202	4.30512e-201
ENSMUSG00000067224	366.579	2.52545	0.083234	30.3415	3.24954e-202	6.69309e-201
ENSMUSG00000024245	231.907	5.8929	0.194247	30.3372	3.7091e-202	7.63209e-201
ENSMUSG00000079442	5189.35	1.59455	0.052574	30.3296	4.67324e-202	9.60647e-201
ENSMUSG00000020821	10689.4	1.37356	0.0453042	30.3185	6.54323e-202	1.34372e-200
ENSMUSG00000027430	234.759	2.59492	0.0856426	30.2994	1.16771e-201	2.39565e-200
ENSMUSG00000020694	1249.71	1.72285	0.0569039	30.2765	2.33804e-201	4.79195e-200
ENSMUSG00000028300	3082.59	1.40442	0.0463893	30.2747	2.46702e-201	5.05133e-200
ENSMUSG00000026933	627.716	1.59128	0.0526184	30.2419	6.6732e-201	1.36502e-199
ENSMUSG00000095042	1998.26	2.4108	0.0797554	30.2274	1.03408e-200	2.11316e-199
ENSMUSG00000096438	1356.23	2.39123	0.0791595	30.2078	1.87138e-200	3.82045e-199
ENSMUSG00000031792	1548.76	2.14682	0.0711099	30.1901	3.19072e-200	6.50751e-199
ENSMUSG00000032349	1299.19	-1.72318	0.0570963	-30.1803	4.29384e-200	8.74875e-199
ENSMUSG00000070490	840.059	2.49157	0.082641	30.1493	1.09451e-199	2.2279e-198
ENSMUSG00000040848	3796.29	-1.07207	0.0355645	-30.1443	1.27373e-199	2.59017e-198
ENSMUSG00000023021	1051.72	-1.41192	0.0468542	-30.1344	1.71529e-199	3.48469e-198
ENSMUSG00000035891	6980.76	-1.33479	0.0443421	-30.1022	4.53673e-199	9.20757e-198
ENSMUSG00000022358	1617.68	-1.30506	0.0433707	-30.0909	6.36998e-199	1.29157e-197
ENSMUSG00000000555	7089.76	1.57427	0.0523281	30.0846	7.69995e-199	1.55971e-197
ENSMUSG00000050914	168.881	5.42888	0.180584	30.0629	1.48209e-198	2.99922e-197
ENSMUSG00000029095	152.071	4.4757	0.148882	30.062	1.52082e-198	3.07459e-197
ENSMUSG00000021140	2576.54	1.40785	0.0468345	30.06	1.61371e-198	3.25922e-197
ENSMUSG00000039841	1564.04	2.76092	0.0918945	30.0444	2.58137e-198	5.20856e-197
ENSMUSG00000021895	1958.28	2.01093	0.0669361	30.0425	2.73341e-198	5.51e-197
ENSMUSG00000040451	1275.66	-1.47107	0.048968	-30.0414	2.83097e-198	5.70114e-197
ENSMUSG00000004266	5100.37	1.6176	0.0538477	30.0402	2.92779e-198	5.8904e-197
ENSMUSG00000025324	462.778	1.77602	0.0591861	30.0074	7.85525e-198	1.57887e-196
ENSMUSG00000015806	1566.94	-1.4036	0.0468153	-29.9817	1.69863e-197	3.41087e-196
ENSMUSG00000029465	6473.33	0.790728	0.0263746	29.9806	1.75495e-197	3.52056e-196
ENSMUSG00000097418	636.467	9.19644	0.306904	29.9652	2.788e-197	5.58754e-196
ENSMUSG00000030275	3254.38	1.52199	0.0507969	29.9624	3.03678e-197	6.08029e-196
ENSMUSG00000074785	4127.73	-2.43816	0.0813893	-29.9568	3.59082e-197	7.18267e-196
ENSMUSG00000000204	4995.89	5.39187	0.180134	29.9326	7.41557e-197	1.4819e-195
ENSMUSG00000034987	191.658	4.98506	0.166549	29.9315	7.66661e-197	1.5306e-195
ENSMUSG00000024457	1707.13	1.16443	0.0389561	29.8908	2.59349e-196	5.1728e-195
ENSMUSG00000072432	1149.09	2.41901	0.0809316	29.8896	2.68634e-196	5.35288e-195
ENSMUSG00000005583	467.086	-2.76045	0.0924099	-29.8718	4.57649e-196	9.1105e-195
ENSMUSG00000006205	915.193	4.01335	0.134542	29.8296	1.6126e-195	3.20715e-194
ENSMUSG00000023942	949.496	-2.34737	0.0788005	-29.7888	5.45489e-195	1.08384e-193
ENSMUSG00000000318	219.501	-4.79529	0.161059	-29.7734	8.62359e-195	1.7118e-193
ENSMUSG00000031309	4729.63	-1.96271	0.0659257	-29.7716	9.102e-195	1.80504e-193
ENSMUSG00000002210	1424.18	1.60416	0.0538969	29.7636	1.15725e-194	2.29278e-193
ENSMUSG00000021676	1348.34	-2.01631	0.06776	-29.7567	1.42143e-194	2.8135e-193
ENSMUSG00000024899	1008.51	1.52598	0.0513142	29.7379	2.48537e-194	4.91474e-193
ENSMUSG00000005447	311.876	2.32763	0.0782759	29.7363	2.61035e-194	5.15698e-193
ENSMUSG00000037503	5117.02	-0.595401	0.0200383	-29.7131	5.20232e-194	1.02679e-192
ENSMUSG00000018707	19143.5	1.43569	0.0483192	29.7125	5.28805e-194	1.04272e-192
ENSMUSG00000021175	348.876	-4.37452	0.147452	-29.6674	2.02326e-193	3.98578e-192
ENSMUSG00000029505	3130.77	1.2024	0.0405622	29.6432	4.1442e-193	8.15628e-192
ENSMUSG00000024231	1637.11	1.20948	0.0408575	29.6024	1.39178e-192	2.73659e-191
ENSMUSG00000033933	1193.04	1.67812	0.0567903	29.5494	6.68623e-192	1.31344e-190
ENSMUSG00000032841	537.443	2.09712	0.0709857	29.5429	8.10992e-192	1.59161e-190
ENSMUSG00000098208	418.835	2.55126	0.0864341	29.5168	1.75046e-191	3.43213e-190
ENSMUSG00000083305	302.154	2.36348	0.0800789	29.5144	1.87969e-191	3.68203e-190
ENSMUSG00000027339	1458.45	-1.36239	0.0461746	-29.5052	2.46967e-191	4.83316e-190
ENSMUSG00000055413	3522.23	3.14568	0.106642	29.4975	3.10412e-191	6.06909e-190
ENSMUSG00000025340	1404.71	1.4319	0.0485456	29.496	3.23644e-191	6.32186e-190
ENSMUSG00000074212	2463.2	-1.42991	0.0485524	-29.4509	1.22574e-190	2.39203e-189
ENSMUSG00000073492	487.803	-2.36763	0.0805217	-29.4036	4.93455e-190	9.62075e-189
ENSMUSG00000026192	1288.04	-1.20592	0.0410258	-29.3942	6.51857e-190	1.26972e-188
ENSMUSG00000027956	258.732	-3.66729	0.124886	-29.3651	1.53438e-189	2.98594e-188
ENSMUSG00000021830	826.933	-1.81033	0.0617018	-29.34	3.20877e-189	6.23851e-188
ENSMUSG00000069376	489.555	2.45073	0.083546	29.3339	3.834e-189	7.44712e-188
ENSMUSG00000035004	7186.69	1.49725	0.0510796	29.312	7.28612e-189	1.41393e-187
ENSMUSG00000024190	944.327	2.32283	0.0792663	29.3041	9.18495e-189	1.78075e-187
ENSMUSG00000083678	930.387	1.64678	0.0562267	29.2882	1.46653e-188	2.84063e-187
ENSMUSG00000079501	1338.4	2.41626	0.0825177	29.2818	1.77103e-188	3.42723e-187
ENSMUSG00000028037	919.22	9.84843	0.336531	29.2646	2.93149e-188	5.66764e-187
ENSMUSG00000042613	2804.61	1.23616	0.0422462	29.2609	3.26518e-188	6.30692e-187
ENSMUSG00000030208	8057.16	-2.63638	0.0900996	-29.2608	3.27729e-188	6.32444e-187
ENSMUSG00000019082	1052.07	2.04157	0.069828	29.2371	6.5482e-188	1.26249e-186
ENSMUSG00000019528	3295.35	0.693469	0.0237264	29.2277	8.61585e-188	1.65959e-186
ENSMUSG00000089722	517.823	-2.6294	0.0899684	-29.2258	9.11021e-188	1.75319e-186
ENSMUSG00000021408	1800.24	0.928301	0.0317724	29.2172	1.17326e-187	2.25575e-186
ENSMUSG00000031146	1112.1	-1.20851	0.0413686	-29.2133	1.31336e-187	2.5228e-186
ENSMUSG00000074272	456.312	-2.14662	0.0735447	-29.1879	2.76167e-187	5.29991e-186
ENSMUSG00000002733	1028.98	-1.41211	0.0484289	-29.1583	6.55605e-187	1.25701e-185
ENSMUSG00000029254	581.457	-5.31392	0.182346	-29.142	1.05604e-186	2.02291e-185
ENSMUSG00000081896	811.998	1.46656	0.0503322	29.1376	1.19943e-186	2.29547e-185
ENSMUSG00000028437	2214.09	1.00003	0.0343398	29.1218	1.90429e-186	3.64107e-185
ENSMUSG00000022378	4075.77	1.63504	0.0561496	29.1194	2.04075e-186	3.89841e-185
ENSMUSG00000045038	296.783	2.83929	0.0975148	29.1164	2.22277e-186	4.24223e-185
ENSMUSG00000027669	618.204	2.59765	0.0892365	29.1097	2.70555e-186	5.1589e-185
ENSMUSG00000004105	243.796	-5.35773	0.184136	-29.0966	3.95889e-186	7.54182e-185
ENSMUSG00000096810	971.986	2.47114	0.0849332	29.0951	4.14297e-186	7.88529e-185
ENSMUSG00000042677	1061.71	1.9759	0.0679202	29.0915	4.59916e-186	8.74556e-185
ENSMUSG00000082778	362.85	2.45619	0.0844547	29.0829	5.90197e-186	1.12127e-184
ENSMUSG00000031729	2924.26	0.923887	0.0317699	29.0806	6.32281e-186	1.20012e-184
ENSMUSG00000006800	1899.05	-3.02847	0.104192	-29.0663	9.57589e-186	1.81593e-184
ENSMUSG00000020271	2708.34	0.812067	0.0279597	29.0442	1.82332e-185	3.45452e-184
ENSMUSG00000097244	247.958	3.08221	0.106124	29.0433	1.86849e-185	3.53688e-184
ENSMUSG00000046223	5395.44	1.3858	0.0477299	29.0343	2.43134e-185	4.59811e-184
ENSMUSG00000029771	8131.1	1.25989	0.0434022	29.0283	2.89473e-185	5.4695e-184
ENSMUSG00000028015	2081.75	-2.09541	0.0721937	-29.0248	3.20574e-185	6.05164e-184
ENSMUSG00000035569	3903.16	0.993122	0.0342221	29.0199	3.68768e-185	6.95511e-184
ENSMUSG00000037921	1086.27	3.88774	0.134011	29.0105	4.84428e-185	9.12822e-184
ENSMUSG00000033705	1743.25	-1.72202	0.059428	-28.9765	1.30008e-184	2.44756e-183
ENSMUSG00000020034	364.077	-2.90809	0.100386	-28.9691	1.61367e-184	3.03518e-183
ENSMUSG00000052102	1955.67	-1.31564	0.045428	-28.961	2.03935e-184	3.8324e-183
ENSMUSG00000021067	1745.87	1.36086	0.047005	28.9515	2.68972e-184	5.05002e-183
ENSMUSG00000037965	3724.76	1.35389	0.0468088	28.9238	5.98652e-184	1.12297e-182
ENSMUSG00000097815	498.083	2.09721	0.0725159	28.9206	6.56904e-184	1.23113e-182
ENSMUSG00000020658	365.076	-3.67496	0.12711	-28.9116	8.5303e-184	1.59726e-182
ENSMUSG00000051510	3692.04	0.939588	0.0325017	28.9089	9.22715e-184	1.72619e-182
ENSMUSG00000003660	4964.74	0.61232	0.0211846	28.9041	1.06089e-183	1.9829e-182
ENSMUSG00000049878	1131.8	1.56543	0.0541856	28.8902	1.58379e-183	2.95759e-182
ENSMUSG00000028599	31193.9	1.73884	0.0601932	28.8876	1.70682e-183	3.18448e-182
ENSMUSG00000022814	643.028	-1.9615	0.0679201	-28.8795	2.16133e-183	4.02886e-182
ENSMUSG00000030067	900.547	-1.41775	0.0491028	-28.873	2.60455e-183	4.85072e-182
ENSMUSG00000036944	324.041	-3.70568	0.128372	-28.8668	3.1183e-183	5.80233e-182
ENSMUSG00000054611	2620.66	1.14341	0.0396239	28.8567	4.17525e-183	7.76209e-182
ENSMUSG00000022408	670.057	-2.07824	0.072045	-28.8464	5.61623e-183	1.04316e-181
ENSMUSG00000079254	671.183	2.19333	0.0760376	28.8453	5.80402e-183	1.07708e-181
ENSMUSG00000091705	747.674	2.59106	0.0898456	28.8391	6.94544e-183	1.28775e-181
ENSMUSG00000051343	2839.7	-1.32394	0.0459094	-28.8381	7.13659e-183	1.32202e-181
ENSMUSG00000082120	843.654	-1.76164	0.0611481	-28.8094	1.63411e-182	3.02441e-181
ENSMUSG00000021792	469.463	-2.31316	0.0803015	-28.8059	1.80906e-182	3.34524e-181
ENSMUSG00000025742	581.804	-1.82676	0.0634278	-28.8007	2.10248e-182	3.88436e-181
ENSMUSG00000034714	2952.62	-2.17601	0.0755952	-28.785	3.30232e-182	6.09567e-181
ENSMUSG00000028173	2471.32	-1.11549	0.0388031	-28.7474	9.76107e-182	1.80017e-180
ENSMUSG00000023249	704.746	2.16536	0.0753912	28.7216	2.04973e-181	3.77683e-180
ENSMUSG00000033545	1892.14	1.82192	0.0634761	28.7024	3.5605e-181	6.55479e-180
ENSMUSG00000054051	1178.77	-1.50431	0.052437	-28.6881	5.37605e-181	9.88841e-180
ENSMUSG00000005615	6309.11	-1.17226	0.0408659	-28.6855	5.79416e-181	1.0648e-179
ENSMUSG00000022346	229.546	-4.82618	0.168252	-28.6843	5.99467e-181	1.10068e-179
ENSMUSG00000037553	2502.44	1.67023	0.058229	28.6839	6.06615e-181	1.11282e-179
ENSMUSG00000019505	18560.8	1.4415	0.0502866	28.6657	1.02285e-180	1.87474e-179
ENSMUSG00000014867	5551.16	0.708628	0.0247254	28.6599	1.20541e-180	2.20741e-179
ENSMUSG00000095937	2082.01	2.43734	0.0851123	28.6368	2.34134e-180	4.2838e-179
ENSMUSG00000003228	428.11	-2.05703	0.0718516	-28.6289	2.93558e-180	5.36633e-179
ENSMUSG00000029605	249.082	3.52463	0.123145	28.6218	3.60035e-180	6.57577e-179
ENSMUSG00000032301	2099.81	1.28111	0.0447858	28.6052	5.7891e-180	1.05641e-178
ENSMUSG00000020053	7528.9	-5.68663	0.198835	-28.5997	6.77653e-180	1.23551e-178
ENSMUSG00000034165	337.18	2.34112	0.0818847	28.5905	8.82189e-180	1.60702e-178
ENSMUSG00000036273	1217.39	1.71488	0.0599944	28.5839	1.06385e-179	1.93625e-178
ENSMUSG00000002068	318.916	3.68518	0.128988	28.5699	1.58869e-179	2.88895e-178
ENSMUSG00000025337	1392.22	1.03052	0.0360871	28.5563	2.34469e-179	4.25996e-178
ENSMUSG00000037902	30915	-0.673254	0.0235819	-28.5496	2.84485e-179	5.16418e-178
ENSMUSG00000051306	578.317	1.39917	0.0490276	28.5384	3.9085e-179	7.0888e-178
ENSMUSG00000090125	164.815	4.54499	0.159264	28.5375	4.01702e-179	7.27928e-178
ENSMUSG00000037822	2673.86	-1.33873	0.04695	-28.514	7.85878e-179	1.42286e-177
ENSMUSG00000032193	3815.82	1.43092	0.0501969	28.5062	9.8082e-179	1.77426e-177
ENSMUSG00000021892	776.724	1.8017	0.0632719	28.4755	2.35843e-178	4.26259e-177
ENSMUSG00000032180	476.353	1.66792	0.0585767	28.4741	2.45494e-178	4.43317e-177
ENSMUSG00000031805	509.953	2.80342	0.0986434	28.4198	1.15279e-177	2.07992e-176
ENSMUSG00000014470	1193.06	-1.7484	0.0615214	-28.4194	1.16322e-177	2.09692e-176
ENSMUSG00000058013	2057.15	-1.30171	0.0458114	-28.4145	1.33761e-177	2.4092e-176
ENSMUSG00000038712	3897.53	-1.12732	0.0396947	-28.3997	2.03667e-177	3.66512e-176
ENSMUSG00000020399	477.337	-2.65797	0.0936203	-28.391	2.61241e-177	4.69715e-176
ENSMUSG00000098091	393.726	2.43305	0.0857064	28.3882	2.82517e-177	5.07531e-176
ENSMUSG00000007458	10974.4	0.847257	0.029899	28.3373	1.20086e-176	2.15543e-175
ENSMUSG00000027333	865.961	3.07356	0.108483	28.3322	1.38886e-176	2.49073e-175
ENSMUSG00000066682	195.01	5.18554	0.183033	28.3311	1.43097e-176	2.56404e-175
ENSMUSG00000058056	351.072	2.79877	0.098801	28.3273	1.59202e-176	2.85015e-175
ENSMUSG00000037907	563.558	-3.00493	0.106253	-28.281	5.91706e-176	1.05841e-174
ENSMUSG00000039197	435.928	-2.06157	0.0729395	-28.2641	9.54469e-176	1.70583e-174
ENSMUSG00000080982	253.711	2.30515	0.0816575	28.2295	2.5385e-175	4.53291e-174
ENSMUSG00000018167	2441.51	1.51382	0.0536567	28.2131	4.03786e-175	7.20409e-174
ENSMUSG00000033316	515.073	-6.74214	0.239139	-28.1934	7.04295e-175	1.25548e-173
ENSMUSG00000059248	3646.59	-1.73986	0.0617185	-28.1902	7.70497e-175	1.37232e-173
ENSMUSG00000048677	5050.78	-1.1127	0.0394811	-28.1831	9.43214e-175	1.6785e-173
ENSMUSG00000021457	11861.2	0.961001	0.0341003	28.1816	9.82445e-175	1.74682e-173
ENSMUSG00000015947	2030.87	2.57151	0.0912891	28.1689	1.4066e-174	2.49885e-173
ENSMUSG00000034659	2013.61	-1.53796	0.0546104	-28.1624	1.69003e-174	2.9998e-173
ENSMUSG00000050627	980.111	-1.46835	0.0521391	-28.1621	1.70387e-174	3.02179e-173
ENSMUSG00000039693	134.262	3.69061	0.13121	28.1274	4.5243e-174	8.01695e-173
ENSMUSG00000027381	1500.9	-1.98203	0.0704918	-28.1172	6.03558e-174	1.06858e-172
ENSMUSG00000029185	643.536	1.83927	0.0654323	28.1095	7.49733e-174	1.32625e-172
ENSMUSG00000015837	32351.8	1.67688	0.0596732	28.101	9.53162e-174	1.68468e-172
ENSMUSG00000020865	797.613	-2.69534	0.0959391	-28.0943	1.14937e-173	2.02973e-172
ENSMUSG00000024424	542.521	1.48349	0.0528186	28.0865	1.43022e-173	2.52356e-172
ENSMUSG00000024826	1449.7	0.94624	0.0336976	28.0804	1.70221e-173	3.00093e-172
ENSMUSG00000031373	252.274	-3.75574	0.13378	-28.0741	2.03214e-173	3.57956e-172
ENSMUSG00000052593	8428.91	0.788741	0.0281015	28.0676	2.43907e-173	4.29272e-172
ENSMUSG00000035725	4542.51	1.5272	0.0544684	28.0383	5.54139e-173	9.74451e-172
ENSMUSG00000022707	2037.4	2.32257	0.0828366	28.0379	5.60446e-173	9.8471e-172
ENSMUSG00000054619	1202.5	-1.90817	0.068104	-28.0184	9.68632e-173	1.70046e-171
ENSMUSG00000017428	1425.02	1.21048	0.0432285	28.0019	1.54045e-172	2.70202e-171
ENSMUSG00000025366	14273.3	-1.38368	0.0495135	-27.9456	7.45964e-172	1.30735e-170
ENSMUSG00000050002	701.018	1.99843	0.0715129	27.945	7.57729e-172	1.32685e-170
ENSMUSG00000068749	1071.32	1.63284	0.0584848	27.9191	1.56557e-171	2.73916e-170
ENSMUSG00000032187	4533.33	1.22153	0.0437563	27.9167	1.67146e-171	2.92196e-170
ENSMUSG00000029314	215.541	3.80132	0.136234	27.9027	2.47117e-171	4.31636e-170
ENSMUSG00000081721	516.441	2.4917	0.0893113	27.8991	2.7392e-171	4.7805e-170
ENSMUSG00000032375	525.359	-1.89164	0.0678131	-27.8949	3.07411e-171	5.36049e-170
ENSMUSG00000046949	679.764	-2.15058	0.0771271	-27.8835	4.22478e-171	7.36081e-170
ENSMUSG00000029330	491.59	1.56662	0.0561923	27.8796	4.72002e-171	8.21678e-170
ENSMUSG00000047415	583.093	2.30049	0.0825248	27.8764	5.16131e-171	8.97749e-170
ENSMUSG00000002897	1166.09	1.50616	0.0540533	27.8644	7.2014e-171	1.25155e-169
ENSMUSG00000037818	288.226	2.82275	0.101378	27.8438	1.28105e-170	2.22452e-169
ENSMUSG00000030220	8518.38	0.988877	0.0355394	27.8248	2.17674e-170	3.7767e-169
ENSMUSG00000028709	717.835	1.34453	0.0483402	27.8139	2.94899e-170	5.11176e-169
ENSMUSG00000070025	1126.37	2.45854	0.0883928	27.8138	2.95113e-170	5.11176e-169
ENSMUSG00000071042	523.115	-5.32762	0.191596	-27.8065	3.62181e-170	6.26826e-169
ENSMUSG00000069792	8011.04	1.15393	0.0415081	27.8003	4.30746e-170	7.44872e-169
ENSMUSG00000021224	2029.81	0.937499	0.033725	27.7984	4.53803e-170	7.84092e-169
ENSMUSG00000083011	711.435	-1.77656	0.0639464	-27.782	7.16712e-170	1.23732e-168
ENSMUSG00000030718	1639.98	2.25291	0.0811273	27.77	9.98216e-170	1.72188e-168
ENSMUSG00000094234	3704.31	1.84813	0.0665577	27.7673	1.07717e-169	1.85653e-168
ENSMUSG00000020828	1768.83	1.41319	0.0509086	27.7593	1.34561e-169	2.31728e-168
ENSMUSG00000022971	2542.32	1.32685	0.0478144	27.7501	1.73834e-169	2.99113e-168
ENSMUSG00000064120	1640.05	2.03001	0.0731862	27.7377	2.45531e-169	4.22131e-168
ENSMUSG00000000532	1478.31	1.35216	0.0487491	27.7371	2.49605e-169	4.28781e-168
ENSMUSG00000072109	256.427	4.02384	0.145085	27.7344	2.68637e-169	4.61094e-168
ENSMUSG00000079499	305.302	2.20397	0.0795027	27.722	3.79495e-169	6.50836e-168
ENSMUSG00000036019	206.386	5.00443	0.180535	27.7199	4.01434e-169	6.87894e-168
ENSMUSG00000019832	2906.63	1.88152	0.0679197	27.7022	6.57168e-169	1.12519e-167
ENSMUSG00000001687	3978.6	-0.820429	0.0296309	-27.6883	9.65327e-169	1.65146e-167
ENSMUSG00000079037	683.516	-1.70028	0.0614149	-27.6852	1.05195e-168	1.79818e-167
ENSMUSG00000037885	747.067	1.21882	0.0440323	27.6802	1.20971e-168	2.06615e-167
ENSMUSG00000067365	893.501	1.42106	0.0513545	27.6715	1.53969e-168	2.62758e-167
ENSMUSG00000096171	302.113	2.44295	0.0883386	27.6544	2.47351e-168	4.21774e-167
ENSMUSG00000055067	379.52	-1.98456	0.0717893	-27.6443	3.27108e-168	5.57316e-167
ENSMUSG00000052688	5223.53	-1.47627	0.0534167	-27.6368	4.02356e-168	6.8496e-167
ENSMUSG00000036737	1339.11	1.16414	0.0421583	27.6135	7.66552e-168	1.30389e-166
ENSMUSG00000044345	349.465	-2.5321	0.0918102	-27.5797	1.94725e-167	3.30953e-166
ENSMUSG00000010277	7127.99	0.759025	0.0275327	27.5681	2.68328e-167	4.55676e-166
ENSMUSG00000033685	8233.37	-2.00395	0.0727451	-27.5475	4.73514e-167	8.03468e-166
ENSMUSG00000033777	8089.67	-2.5243	0.0916913	-27.5304	7.59365e-167	1.28745e-165
ENSMUSG00000029148	2491.59	0.985372	0.0357988	27.5252	8.75733e-167	1.48354e-165
ENSMUSG00000017417	754.468	-3.23247	0.117545	-27.4999	1.75806e-166	2.97583e-165
ENSMUSG00000095687	2836.14	1.83255	0.0666972	27.4757	3.42816e-166	5.79805e-165
ENSMUSG00000000194	2268.67	0.952484	0.0346919	27.4555	5.96758e-166	1.00848e-164
ENSMUSG00000001918	1188.84	-1.84579	0.0672325	-27.4539	6.24121e-166	1.05386e-164
ENSMUSG00000010067	836.243	2.15759	0.0786091	27.4471	7.52922e-166	1.27032e-164
ENSMUSG00000026271	2355.09	3.03828	0.110736	27.4371	9.91165e-166	1.67092e-164
ENSMUSG00000026177	14719.5	1.30444	0.0475645	27.4247	1.39393e-165	2.34801e-164
ENSMUSG00000040722	310.266	-2.67593	0.0975765	-27.424	1.4207e-165	2.39117e-164
ENSMUSG00000084202	366.972	2.0095	0.0733288	27.4039	2.46136e-165	4.13933e-164
ENSMUSG00000082816	278.036	2.49553	0.0910654	27.4037	2.47453e-165	4.15814e-164
ENSMUSG00000014599	447.829	2.64979	0.0967566	27.3862	4.00583e-165	6.72585e-164
ENSMUSG00000052310	3659.98	0.611395	0.0223455	27.361	7.97975e-165	1.33873e-163
ENSMUSG00000004451	1894.94	1.12236	0.0410436	27.3454	1.22374e-164	2.05137e-163
ENSMUSG00000044864	1198.69	1.34951	0.0493844	27.3265	2.05213e-164	3.43724e-163
ENSMUSG00000067787	1225.89	1.67457	0.0612938	27.3204	2.42716e-164	4.06213e-163
ENSMUSG00000030695	31216	1.48055	0.0542137	27.3096	3.26603e-164	5.46168e-163
ENSMUSG00000036046	9518.13	-0.872781	0.0319604	-27.3082	3.3915e-164	5.66694e-163
ENSMUSG00000021710	1196.31	-1.17409	0.0430116	-27.2971	4.58793e-164	7.65993e-163
ENSMUSG00000025757	1841.97	1.72949	0.0633823	27.2867	6.10636e-164	1.01869e-162
ENSMUSG00000003206	227.938	2.80477	0.102841	27.2728	8.91374e-164	1.48584e-162
ENSMUSG00000041143	682.312	1.76923	0.0649082	27.2574	1.3562e-163	2.25885e-162
ENSMUSG00000027519	2123.02	0.743463	0.0272884	27.2447	1.92084e-163	3.19675e-162
ENSMUSG00000089844	122.147	3.38625	0.124326	27.2369	2.37398e-163	3.94771e-162
ENSMUSG00000042333	439.733	2.75226	0.10109	27.2258	3.21329e-163	5.33914e-162
ENSMUSG00000029705	2196.14	-0.86042	0.0316052	-27.224	3.37922e-163	5.61036e-162
ENSMUSG00000015536	1783.06	0.851071	0.0312696	27.2172	4.06344e-163	6.74097e-162
ENSMUSG00000027889	659.57	-1.69127	0.0621515	-27.2121	4.67249e-163	7.74516e-162
ENSMUSG00000048120	4632.1	1.67773	0.0616725	27.2038	5.85696e-163	9.70083e-162
ENSMUSG00000018567	12778.7	0.446905	0.0164309	27.1991	6.6581e-163	1.1019e-161
ENSMUSG00000074115	189.578	3.88876	0.142993	27.1954	7.35998e-163	1.21709e-161
ENSMUSG00000027566	3169.38	1.45621	0.053626	27.155	2.21316e-162	3.6569e-161
ENSMUSG00000024675	1422.15	9.221	0.340043	27.1172	6.17637e-162	1.01974e-160
ENSMUSG00000028614	603.987	-1.81748	0.0670668	-27.0996	9.95411e-162	1.64215e-160
ENSMUSG00000056220	1413.13	2.07224	0.0764753	27.0969	1.07099e-161	1.76544e-160
ENSMUSG00000034652	5850.93	-1.4309	0.0528204	-27.09	1.29276e-161	2.12932e-160
ENSMUSG00000098050	520.314	1.40755	0.0519604	27.0889	1.33088e-161	2.19036e-160
ENSMUSG00000029401	4593.03	-1.36741	0.0505381	-27.0569	3.16836e-161	5.21038e-160
ENSMUSG00000038776	362.522	-2.69423	0.0996565	-27.0351	5.71157e-161	9.38529e-160
ENSMUSG00000045671	470.439	1.57403	0.0582404	27.0264	7.24458e-161	1.18949e-159
ENSMUSG00000090881	195.277	3.78169	0.140041	27.0041	1.32296e-160	2.17047e-159
ENSMUSG00000033192	613.246	2.16191	0.080175	26.9649	3.81742e-160	6.25798e-159
ENSMUSG00000030662	5393.79	-0.831242	0.0308456	-26.9485	5.94399e-160	9.73644e-159
ENSMUSG00000064181	295.511	2.20326	0.0817644	26.9464	6.28487e-160	1.02867e-158
ENSMUSG00000092181	329.28	1.82508	0.0677423	26.9415	7.17304e-160	1.17312e-158
ENSMUSG00000024413	13914.4	-0.502975	0.0186695	-26.9409	7.28326e-160	1.19021e-158
ENSMUSG00000041571	879.921	2.78223	0.103288	26.9366	8.19523e-160	1.33819e-158
ENSMUSG00000030541	905.205	-2.39348	0.0889322	-26.9135	1.52731e-159	2.49197e-158
ENSMUSG00000021280	163.921	4.36958	0.162374	26.9106	1.64959e-159	2.68937e-158
ENSMUSG00000021890	4803.74	1.58189	0.0588119	26.8974	2.35315e-159	3.8334e-158
ENSMUSG00000056501	1583.4	1.85109	0.0688204	26.8974	2.35615e-159	3.83529e-158
ENSMUSG00000032344	362.547	1.55755	0.0579353	26.8843	3.35355e-159	5.45456e-158
ENSMUSG00000045092	439.473	-3.23113	0.120326	-26.8531	7.76535e-159	1.26205e-157
ENSMUSG00000056671	261.801	3.97222	0.148029	26.8341	1.29154e-158	2.09741e-157
ENSMUSG00000081999	1674.58	0.957561	0.035685	26.8337	1.30617e-158	2.11952e-157
ENSMUSG00000040751	7253.72	-0.78164	0.0291328	-26.8302	1.43519e-158	2.32706e-157
ENSMUSG00000064210	4997.47	-0.754374	0.0281424	-26.8056	2.77685e-158	4.49897e-157
ENSMUSG00000019769	924.725	-1.40255	0.0523331	-26.8004	3.20049e-158	5.1813e-157
ENSMUSG00000019699	3108.11	1.10526	0.0412457	26.7971	3.49543e-158	5.65439e-157
ENSMUSG00000021367	123.831	5.02587	0.187756	26.7681	7.59338e-158	1.22739e-156
ENSMUSG00000030161	4116.94	-0.856173	0.0319934	-26.7609	9.21242e-158	1.48793e-156
ENSMUSG00000032322	1992.15	-2.00262	0.0748817	-26.7437	1.46045e-157	2.35699e-156
ENSMUSG00000029385	1005.09	2.08	0.0778169	26.7295	2.13929e-157	3.4499e-156
ENSMUSG00000018736	2251.46	0.885938	0.0331514	26.724	2.47765e-157	3.99245e-156
ENSMUSG00000024539	859.981	1.65444	0.0619593	26.702	4.45868e-157	7.17909e-156
ENSMUSG00000082243	146.963	3.32785	0.124662	26.6951	5.37168e-157	8.64246e-156
ENSMUSG00000035248	2322.99	1.16367	0.0435956	26.6924	5.76758e-157	9.27225e-156
ENSMUSG00000005483	843.183	1.27433	0.047793	26.6636	1.24407e-156	1.99848e-155
ENSMUSG00000068036	1573.77	1.14469	0.042935	26.6609	1.33728e-156	2.14656e-155
ENSMUSG00000032698	2097.25	-1.00127	0.0375584	-26.659	1.408e-156	2.25834e-155
ENSMUSG00000022962	873.936	-1.54407	0.0579195	-26.659	1.40936e-156	2.25877e-155
ENSMUSG00000030595	1331.84	2.4144	0.0905773	26.6557	1.53799e-156	2.46304e-155
ENSMUSG00000039208	3701.32	-2.05992	0.0772804	-26.6552	1.55853e-156	2.49401e-155
ENSMUSG00000030852	220.798	-3.55237	0.133282	-26.653	1.65154e-156	2.64082e-155
ENSMUSG00000034300	1632.73	1.45497	0.0545981	26.6487	1.85336e-156	2.96125e-155
ENSMUSG00000082209	11213.8	-0.608155	0.0228301	-26.6383	2.44699e-156	3.90674e-155
ENSMUSG00000015961	1242.09	-1.76604	0.0663411	-26.6206	3.9249e-156	6.26147e-155
ENSMUSG00000024404	6666.74	1.04686	0.039346	26.6065	5.71601e-156	9.11189e-155
ENSMUSG00000047067	271.632	2.36694	0.0889845	26.5995	6.88641e-156	1.09692e-154
ENSMUSG00000026116	3116.83	1.12063	0.0421493	26.587	9.58894e-156	1.52623e-154
ENSMUSG00000037126	190.403	3.28156	0.123446	26.5828	1.07203e-155	1.705e-154
ENSMUSG00000060147	4988.6	-1.26083	0.0474467	-26.5736	1.37241e-155	2.18107e-154
ENSMUSG00000031438	10145.5	-1.74597	0.0657297	-26.563	1.81889e-155	2.88842e-154
ENSMUSG00000033721	967.783	-1.6334	0.0615175	-26.5518	2.44841e-155	3.88515e-154
ENSMUSG00000022575	2686.06	1.61039	0.0606698	26.5435	3.05085e-155	4.83741e-154
ENSMUSG00000094724	2800.84	1.89285	0.0713128	26.543	3.09706e-155	4.90694e-154
ENSMUSG00000039703	2556.78	1.13957	0.042944	26.5363	3.69771e-155	5.85414e-154
ENSMUSG00000063019	1092.58	1.19032	0.0448708	26.5277	4.647e-155	7.35145e-154
ENSMUSG00000004891	403.274	-4.42941	0.166977	-26.5271	4.72445e-155	7.46829e-154
ENSMUSG00000032059	790.746	1.22214	0.0461005	26.5103	7.37393e-155	1.16477e-153
ENSMUSG00000055239	2414.41	0.931911	0.0351598	26.505	8.48857e-155	1.33982e-153
ENSMUSG00000009687	5568.18	0.872069	0.0329273	26.4847	1.45601e-154	2.29639e-153
ENSMUSG00000018906	692.531	5.6677	0.214015	26.4828	1.53103e-154	2.41288e-153
ENSMUSG00000020689	663.248	-3.42259	0.129298	-26.4705	2.11809e-154	3.33555e-153
ENSMUSG00000026986	299.897	-4.81721	0.182104	-26.4531	3.36169e-154	5.28996e-153
ENSMUSG00000040152	6507.54	5.6341	0.21311	26.4375	5.08485e-154	7.99548e-153
ENSMUSG00000029304	26352.8	-2.74441	0.103853	-26.426	6.88428e-154	1.08167e-152
ENSMUSG00000018986	404.388	3.17043	0.120109	26.3963	1.51083e-153	2.37206e-152
ENSMUSG00000051790	125.866	3.46847	0.131471	26.382	2.20268e-153	3.45568e-152
ENSMUSG00000082076	446.478	1.41883	0.0537905	26.377	2.51753e-153	3.94666e-152
ENSMUSG00000097855	350.172	2.65418	0.100643	26.3721	2.86133e-153	4.48224e-152
ENSMUSG00000042364	1843.65	1.44397	0.054811	26.3444	5.94245e-153	9.30179e-152
ENSMUSG00000026786	1611.85	-1.85366	0.0703783	-26.3385	6.94825e-153	1.0868e-151
ENSMUSG00000020777	2328.07	-0.858349	0.0326029	-26.3274	9.31847e-153	1.45644e-151
ENSMUSG00000049985	199.921	-2.83589	0.107812	-26.304	1.72583e-152	2.69537e-151
ENSMUSG00000042228	3213.36	1.1816	0.0449342	26.2963	2.11648e-152	3.30302e-151
ENSMUSG00000060063	2444.31	-1.76962	0.0673493	-26.2753	3.67156e-152	5.7256e-151
ENSMUSG00000026228	334.561	-3.43326	0.130733	-26.2616	5.26406e-152	8.20287e-151
ENSMUSG00000016528	5634.12	1.33675	0.0509065	26.259	5.64046e-152	8.78282e-151
ENSMUSG00000025746	250.472	7.51251	0.286157	26.2531	6.58534e-152	1.02464e-150
ENSMUSG00000046519	1974.44	1.15151	0.0438645	26.2516	6.85557e-152	1.06589e-150
ENSMUSG00000029104	4489.64	1.29399	0.0492937	26.2506	7.03646e-152	1.0932e-150
ENSMUSG00000026656	6514.98	-1.32123	0.0503364	-26.2481	7.5178e-152	1.16711e-150
ENSMUSG00000055676	224.502	2.43458	0.0927552	26.2474	7.65542e-152	1.18759e-150
ENSMUSG00000066684	153.318	5.22153	0.199024	26.2357	1.04043e-151	1.61282e-150
ENSMUSG00000026365	1762.18	-3.10698	0.118496	-26.2201	1.5668e-151	2.42697e-150
ENSMUSG00000016559	9489.67	1.05393	0.0402224	26.2025	2.48852e-151	3.85183e-150
ENSMUSG00000026923	1740.97	2.48398	0.0948293	26.1942	3.09421e-151	4.78579e-150
ENSMUSG00000054823	3389.83	1.02682	0.0392374	26.1694	5.93307e-151	9.16981e-150
ENSMUSG00000031827	11432.4	-1.93571	0.0739761	-26.1667	6.36887e-151	9.83605e-150
ENSMUSG00000064043	269.018	-4.07589	0.15582	-26.1577	8.04996e-151	1.24231e-149
ENSMUSG00000009621	791.785	-1.59251	0.0609188	-26.1416	1.2284e-150	1.89432e-149
ENSMUSG00000025534	15589.8	-1.27024	0.048592	-26.1408	1.25302e-150	1.93085e-149
ENSMUSG00000000247	166.293	6.5933	0.252238	26.1392	1.30759e-150	2.01345e-149
ENSMUSG00000037235	789.231	-2.45126	0.0937981	-26.1333	1.52536e-150	2.34705e-149
ENSMUSG00000039804	1013.79	1.04035	0.039821	26.1255	1.87046e-150	2.87592e-149
ENSMUSG00000021822	2596.6	1.44167	0.055217	26.1091	2.87268e-150	4.41362e-149
ENSMUSG00000048578	4678.69	-0.865213	0.0331532	-26.0974	3.89832e-150	5.98499e-149
ENSMUSG00000035960	234.566	-2.51017	0.0962136	-26.0895	4.79222e-150	7.35196e-149
ENSMUSG00000031153	2362.71	-1.21169	0.0464624	-26.0789	6.31973e-150	9.68824e-149
ENSMUSG00000097935	212.808	2.45992	0.0943458	26.0734	7.2983e-150	1.11802e-148
ENSMUSG00000083044	483.253	2.50428	0.09608	26.0646	9.19549e-150	1.40761e-148
ENSMUSG00000035673	4193.34	1.89224	0.0726043	26.0624	9.74525e-150	1.49066e-148
ENSMUSG00000094873	261.22	2.19981	0.0844239	26.0567	1.13042e-149	1.72786e-148
ENSMUSG00000024456	7693.26	0.564296	0.0216617	26.0504	1.33007e-149	2.03152e-148
ENSMUSG00000026701	3670.33	2.32435	0.0892549	26.0417	1.67e-149	2.54886e-148
ENSMUSG00000018446	888.903	-1.46005	0.0561393	-26.0076	4.05817e-149	6.1893e-148
ENSMUSG00000031442	731.84	-1.7483	0.0672345	-26.003	4.58138e-149	6.98216e-148
ENSMUSG00000029430	2751.02	0.843454	0.0324646	25.9808	8.16731e-149	1.24381e-147
ENSMUSG00000030126	1377.05	-1.14733	0.0441623	-25.9799	8.36102e-149	1.27238e-147
ENSMUSG00000079614	1576.24	1.15624	0.044528	25.9665	1.1851e-148	1.80217e-147
ENSMUSG00000020803	2851.56	1.12082	0.0431644	25.9663	1.19127e-148	1.81022e-147
ENSMUSG00000015755	3097.74	0.700367	0.0269746	25.9639	1.26552e-148	1.92166e-147
ENSMUSG00000083761	1094.47	1.84049	0.0708897	25.9627	1.30678e-148	1.98285e-147
ENSMUSG00000049871	342.204	-3.16471	0.121929	-25.9553	1.58613e-148	2.40498e-147
ENSMUSG00000028367	10774.5	0.834077	0.0321527	25.9411	2.28884e-148	3.46794e-147
ENSMUSG00000090213	6340.83	1.37503	0.0530136	25.9373	2.53164e-148	3.83302e-147
ENSMUSG00000030365	279.41	-4.37006	0.16866	-25.9104	5.0816e-148	7.68819e-147
ENSMUSG00000027010	1348.55	1.36898	0.0528613	25.8976	7.08255e-148	1.07077e-146
ENSMUSG00000031488	838.735	2.09044	0.0807431	25.89	8.62798e-148	1.30347e-146
ENSMUSG00000026170	397.666	-2.39424	0.0924962	-25.8847	9.89469e-148	1.49375e-146
ENSMUSG00000023010	18426.5	1.16757	0.0451076	25.8842	1.00343e-147	1.51374e-146
ENSMUSG00000007036	1932.5	2.11644	0.0818144	25.8688	1.4943e-147	2.2526e-146
ENSMUSG00000014602	378.163	4.43548	0.171533	25.8579	1.98303e-147	2.98718e-146
ENSMUSG00000098006	344.407	2.3916	0.0925341	25.8456	2.72576e-147	4.10304e-146
ENSMUSG00000030272	1424.8	-1.44875	0.0560845	-25.8315	3.92783e-147	5.90821e-146
ENSMUSG00000040618	762.107	-2.10905	0.0816615	-25.8267	4.44392e-147	6.67968e-146
ENSMUSG00000042406	9323.02	0.676929	0.0262366	25.8009	8.66067e-147	1.30085e-145
ENSMUSG00000028821	1538.6	1.07683	0.041771	25.7792	1.51633e-146	2.27592e-145
ENSMUSG00000070426	863.994	1.08237	0.0420328	25.7505	3.18164e-146	4.772e-145
ENSMUSG00000002741	3307.05	0.73687	0.0286231	25.7439	3.7714e-146	5.65248e-145
ENSMUSG00000026958	3224.02	-1.27325	0.0494805	-25.7322	5.09486e-146	7.63055e-145
ENSMUSG00000069609	431.928	-2.38513	0.092869	-25.6828	1.82119e-145	2.72563e-144
ENSMUSG00000097989	596.871	2.42594	0.0944632	25.6813	1.88922e-145	2.82541e-144
ENSMUSG00000097471	212.662	-2.39416	0.0932686	-25.6695	2.56004e-145	3.8259e-144
ENSMUSG00000022350	3191.93	-0.68853	0.0268259	-25.6666	2.75938e-145	4.12084e-144
ENSMUSG00000037966	9435.81	1.97144	0.0768848	25.6415	5.2584e-145	7.84723e-144
ENSMUSG00000020827	4556.34	0.92324	0.0360668	25.5981	1.60303e-144	2.39052e-143
ENSMUSG00000028954	2838.24	1.20474	0.0471077	25.5741	2.95961e-144	4.41036e-143
ENSMUSG00000083178	107.475	3.64122	0.142426	25.5656	3.68001e-144	5.47998e-143
ENSMUSG00000035671	959.341	2.2811	0.0892336	25.5632	3.91347e-144	5.82346e-143
ENSMUSG00000022607	798.803	1.1807	0.0462056	25.5532	5.0593e-144	7.52313e-143
ENSMUSG00000036026	720.118	1.54424	0.0604995	25.5247	1.04744e-143	1.55642e-142
ENSMUSG00000037400	2780.65	1.69809	0.0665367	25.5211	1.14969e-143	1.70714e-142
ENSMUSG00000072621	732.332	2.14275	0.0839744	25.5167	1.2872e-143	1.90995e-142
ENSMUSG00000031540	2796.35	0.797419	0.0312608	25.5086	1.58326e-143	2.34758e-142
ENSMUSG00000039153	216.955	-2.96224	0.11613	-25.5079	1.61009e-143	2.38566e-142
ENSMUSG00000030403	2242.34	1.62225	0.0636253	25.4969	2.1327e-143	3.15776e-142
ENSMUSG00000028864	467.371	-6.69875	0.262763	-25.4935	2.32822e-143	3.4448e-142
ENSMUSG00000040855	302.157	-4.45318	0.174978	-25.4499	7.07466e-143	1.04601e-141
ENSMUSG00000068606	256.897	7.74829	0.304676	25.4313	1.13764e-142	1.68085e-141
ENSMUSG00000020456	4535.14	-0.680307	0.0267882	-25.3958	2.80928e-142	4.14773e-141
ENSMUSG00000002504	242.145	-5.36935	0.211453	-25.3927	3.03762e-142	4.48168e-141
ENSMUSG00000039067	2468.27	0.984434	0.038769	25.3923	3.06868e-142	4.52428e-141
ENSMUSG00000030805	4690.74	0.924046	0.0364001	25.3858	3.61884e-142	5.33164e-141
ENSMUSG00000049744	279.58	-4.54295	0.178965	-25.3845	3.73714e-142	5.50203e-141
ENSMUSG00000080914	189.736	2.47399	0.0974777	25.38	4.19005e-142	6.16447e-141
ENSMUSG00000062604	1015.51	-1.27719	0.0503294	-25.3765	4.58012e-142	6.73358e-141
ENSMUSG00000000791	561.211	9.66785	0.380984	25.376	4.64336e-142	6.82174e-141
ENSMUSG00000057789	2164.24	1.38091	0.0544445	25.3637	6.34536e-142	9.31563e-141
ENSMUSG00000026946	604.669	2.28911	0.0902919	25.3524	8.45616e-142	1.24057e-140
ENSMUSG00000020393	651.474	1.25495	0.049502	25.3514	8.66581e-142	1.27044e-140
ENSMUSG00000035181	2783.1	-0.759182	0.0299518	-25.3468	9.75187e-142	1.42865e-140
ENSMUSG00000089669	251.352	-3.13819	0.123852	-25.3381	1.21494e-141	1.77863e-140
ENSMUSG00000023994	3897.87	-0.722946	0.0285401	-25.3309	1.45967e-141	2.1354e-140
ENSMUSG00000023175	6371.2	1.70702	0.0673972	25.3277	1.58295e-141	2.31413e-140
ENSMUSG00000040907	6293.81	-1.69211	0.0668119	-25.3264	1.63483e-141	2.3883e-140
ENSMUSG00000000326	648.233	-1.55608	0.0614673	-25.3155	2.15716e-141	3.14916e-140
ENSMUSG00000001642	586.928	-1.93801	0.0765675	-25.3112	2.40732e-141	3.51189e-140
ENSMUSG00000020250	11631.9	0.789745	0.0312172	25.2984	3.3249e-141	4.84709e-140
ENSMUSG00000034157	3425.06	-1.01026	0.0399568	-25.2839	4.80879e-141	7.00541e-140
ENSMUSG00000029338	1848.24	-1.31827	0.0521415	-25.2825	4.98015e-141	7.24997e-140
ENSMUSG00000059456	4780.47	0.938672	0.0371275	25.2824	4.99198e-141	7.26212e-140
ENSMUSG00000008393	954.627	1.48896	0.0588941	25.282	5.04014e-141	7.32704e-140
ENSMUSG00000004296	1417.45	11.3394	0.448522	25.2816	5.0887e-141	7.39248e-140
ENSMUSG00000004610	724.14	-1.78139	0.0704862	-25.2728	6.35438e-141	9.22471e-140
ENSMUSG00000038774	2321.59	1.2027	0.0475974	25.2682	7.14092e-141	1.03593e-139
ENSMUSG00000089942	1984.21	-0.952412	0.0377318	-25.2416	1.40035e-140	2.03007e-139
ENSMUSG00000004837	229.088	2.36205	0.0936132	25.232	1.78544e-140	2.58652e-139
ENSMUSG00000056153	1123.85	-1.70666	0.0676848	-25.2149	2.74938e-140	3.98019e-139
ENSMUSG00000033161	13645.4	-0.981838	0.0389528	-25.2058	3.45583e-140	4.99942e-139
ENSMUSG00000025375	388.52	-4.11722	0.163481	-25.1848	5.87885e-140	8.4988e-139
ENSMUSG00000039013	263.448	-4.81862	0.19137	-25.1796	6.69362e-140	9.66996e-139
ENSMUSG00000027351	2594.28	1.73026	0.0687375	25.172	8.12406e-140	1.17283e-138
ENSMUSG00000034574	1033.17	1.13603	0.0451342	25.17	8.54806e-140	1.23318e-138
ENSMUSG00000026238	3256.94	-0.732558	0.0291194	-25.157	1.1834e-139	1.70605e-138
ENSMUSG00000004661	250.618	1.80705	0.0719046	25.1312	2.26708e-139	3.26608e-138
ENSMUSG00000018286	5976.43	1.51971	0.0604879	25.1242	2.70823e-139	3.89891e-138
ENSMUSG00000082330	241.046	2.44834	0.0974778	25.1169	3.25113e-139	4.67726e-138
ENSMUSG00000083262	155.737	2.3588	0.0939372	25.1104	3.82861e-139	5.50425e-138
ENSMUSG00000025521	1097.32	1.1063	0.0440756	25.1002	4.95381e-139	7.117e-138
ENSMUSG00000080832	2969.96	0.856252	0.0341401	25.0805	8.11182e-139	1.1646e-137
ENSMUSG00000029380	104.451	4.42639	0.176515	25.0766	8.95673e-139	1.28501e-137
ENSMUSG00000071102	307.243	2.45814	0.0980383	25.0732	9.74573e-139	1.39725e-137
ENSMUSG00000071640	936.131	1.21626	0.0485153	25.0695	1.06904e-138	1.53162e-137
ENSMUSG00000018930	209.149	2.92303	0.116616	25.0655	1.18235e-138	1.6928e-137
ENSMUSG00000061062	718.884	1.19825	0.0478137	25.0607	1.33388e-138	1.90843e-137
ENSMUSG00000020415	487.734	1.40471	0.0560923	25.0428	2.09063e-138	2.98909e-137
ENSMUSG00000028944	434.83	-1.59254	0.0636378	-25.0251	3.26138e-138	4.65979e-137
ENSMUSG00000007872	369.392	-3.72803	0.148982	-25.0234	3.39777e-138	4.85133e-137
ENSMUSG00000040552	14016.2	-2.03165	0.08123	-25.011	4.63805e-138	6.61765e-137
ENSMUSG00000081643	999.246	1.64086	0.0656324	25.0008	5.99922e-138	8.55392e-137
ENSMUSG00000030096	32242.4	0.644646	0.0257942	24.9919	7.48319e-138	1.06625e-136
ENSMUSG00000024732	789.532	1.09911	0.043987	24.9871	8.4339e-138	1.20089e-136
ENSMUSG00000030806	200.75	6.90977	0.27654	24.9865	8.57435e-138	1.22006e-136
ENSMUSG00000067297	213.375	7.08486	0.283802	24.964	1.50333e-137	2.13765e-136
ENSMUSG00000029761	502.569	-3.17953	0.127392	-24.9585	1.7258e-137	2.45232e-136
ENSMUSG00000080198	499.912	-2.43542	0.0977335	-24.919	4.63602e-137	6.58315e-136
ENSMUSG00000037661	184.059	-3.2778	0.131571	-24.9128	5.41112e-137	7.67854e-136
ENSMUSG00000015937	2719.73	0.764426	0.0306864	24.9109	5.66211e-137	8.02924e-136
ENSMUSG00000026944	1271.53	-2.25807	0.0906462	-24.9109	5.67583e-137	8.04321e-136
ENSMUSG00000026816	533.198	1.37239	0.0551344	24.8916	9.16773e-137	1.29827e-135
ENSMUSG00000058298	492.956	1.28996	0.0518317	24.8875	1.0169e-136	1.43908e-135
ENSMUSG00000026483	970.316	-1.29842	0.0522053	-24.8714	1.51652e-136	2.14468e-135
ENSMUSG00000041439	951.44	-1.13333	0.045592	-24.8582	2.10958e-136	2.98135e-135
ENSMUSG00000032540	1474.76	-0.953509	0.0383609	-24.8562	2.21341e-136	3.12597e-135
ENSMUSG00000016487	1011.16	-1.11538	0.0449289	-24.8253	4.77681e-136	6.74165e-135
ENSMUSG00000082826	107.336	3.84417	0.155092	24.7864	1.25762e-135	1.77371e-134
ENSMUSG00000005580	293.343	-2.15678	0.0870171	-24.7857	1.27731e-135	1.80026e-134
ENSMUSG00000003948	470.945	-1.6402	0.0661905	-24.78	1.47324e-135	2.075e-134
ENSMUSG00000024594	1030.97	-1.05101	0.0424441	-24.7622	2.29158e-135	3.22542e-134
ENSMUSG00000026458	254.976	-3.05537	0.123443	-24.7513	3.0052e-135	4.22699e-134
ENSMUSG00000020547	236.211	-2.14394	0.0866615	-24.7393	4.04166e-135	5.68099e-134
ENSMUSG00000030729	398.06	-2.71676	0.109826	-24.737	4.28395e-135	6.01748e-134
ENSMUSG00000071343	703.652	2.39998	0.0971872	24.6944	1.22809e-134	1.72389e-133
ENSMUSG00000039994	180.534	2.5045	0.10155	24.6628	2.68475e-134	3.76608e-133
ENSMUSG00000050395	330.954	8.11619	0.329128	24.6597	2.89936e-134	4.06437e-133
ENSMUSG00000097081	102.931	3.74621	0.151963	24.6522	3.48615e-134	4.88367e-133
ENSMUSG00000041607	1224.46	-1.36783	0.0555183	-24.6375	5.00609e-134	7.00819e-133
ENSMUSG00000062054	832.829	-1.4022	0.0569172	-24.6358	5.22938e-134	7.31586e-133
ENSMUSG00000030505	422.358	-1.57597	0.0640013	-24.6241	6.97626e-134	9.75316e-133
ENSMUSG00000027843	250.997	-3.171	0.128807	-24.6182	8.07125e-134	1.12764e-132
ENSMUSG00000031103	2895.98	0.804997	0.0327118	24.6087	1.01852e-133	1.42203e-132
ENSMUSG00000025279	210.487	7.33381	0.298063	24.6049	1.11927e-133	1.56165e-132
ENSMUSG00000062373	2722.55	-1.40894	0.0572673	-24.6029	1.17592e-133	1.63959e-132
ENSMUSG00000024299	411.21	-2.45189	0.0996765	-24.5984	1.3127e-133	1.82908e-132
ENSMUSG00000028690	190.118	-2.52593	0.102698	-24.5956	1.40629e-133	1.95817e-132
ENSMUSG00000021458	1883.19	-0.924767	0.0376187	-24.5826	1.93707e-133	2.69544e-132
ENSMUSG00000031770	469.454	-1.80057	0.0732698	-24.5745	2.36664e-133	3.29098e-132
ENSMUSG00000070942	235.369	-3.47047	0.141405	-24.5427	5.17576e-133	7.19247e-132
ENSMUSG00000059995	2058.16	1.01799	0.0414786	24.5424	5.20975e-133	7.23487e-132
ENSMUSG00000024486	272.935	2.65042	0.108022	24.5359	6.12227e-133	8.49644e-132
ENSMUSG00000028859	2643.98	1.23737	0.0504458	24.5286	7.31215e-133	1.0141e-131
ENSMUSG00000020264	146.383	-4.9954	0.203768	-24.5151	1.01958e-132	1.41308e-131
ENSMUSG00000063234	123.821	4.46083	0.18207	24.5006	1.45535e-132	2.01569e-131
ENSMUSG00000009013	2146.43	0.833398	0.034051	24.475	2.72825e-132	3.77616e-131
ENSMUSG00000038497	1323.05	0.986	0.0403502	24.4361	7.07712e-132	9.78892e-131
ENSMUSG00000052749	218.741	5.13144	0.210264	24.4048	1.52269e-131	2.10475e-130
ENSMUSG00000042082	360.521	-2.24601	0.0920362	-24.4036	1.56658e-131	2.16398e-130
ENSMUSG00000038481	1372.97	-1.10426	0.0452525	-24.4021	1.62346e-131	2.24106e-130
ENSMUSG00000085172	1326.05	1.27387	0.0522733	24.3694	3.61346e-131	4.9848e-130
ENSMUSG00000020715	2285.68	-0.767989	0.0315163	-24.368	3.73614e-131	5.15063e-130
ENSMUSG00000033088	1066.01	2.04506	0.0839402	24.3633	4.18775e-131	5.76939e-130
ENSMUSG00000050578	3060.89	-4.39086	0.180226	-24.3631	4.21538e-131	5.8036e-130
ENSMUSG00000041268	2318.76	-1.17359	0.0481894	-24.3537	5.29969e-131	7.29162e-130
ENSMUSG00000032377	291.938	-4.87579	0.200435	-24.326	1.0401e-130	1.43009e-129
ENSMUSG00000021486	3730.58	1.63739	0.0673446	24.3136	1.4076e-130	1.93411e-129
ENSMUSG00000003119	1366.27	1.05565	0.0434312	24.3062	1.68481e-130	2.31347e-129
ENSMUSG00000008348	28429.6	1.2533	0.0515798	24.2982	2.04913e-130	2.81188e-129
ENSMUSG00000027332	1041.15	-1.5969	0.0657563	-24.2851	2.81615e-130	3.86186e-129
ENSMUSG00000025017	5153.58	1.2395	0.0510588	24.276	3.51773e-130	4.82077e-129
ENSMUSG00000054708	403.577	2.8959	0.119389	24.256	5.70986e-130	7.81977e-129
ENSMUSG00000051498	845.175	1.27364	0.0525254	24.248	6.93307e-130	9.48873e-129
ENSMUSG00000007659	1968.74	0.919396	0.0379196	24.2459	7.30107e-130	9.9858e-129
ENSMUSG00000075232	756.609	-1.49969	0.0618557	-24.2449	7.47613e-130	1.02185e-128
ENSMUSG00000060538	1066.81	1.20665	0.0498104	24.2249	1.21506e-129	1.65968e-128
ENSMUSG00000083245	334.051	2.44588	0.101013	24.2135	1.60388e-129	2.18934e-128
ENSMUSG00000027893	4805.23	-0.787966	0.0325974	-24.1727	4.31186e-129	5.88194e-128
ENSMUSG00000001942	1013.59	-1.0481	0.0433891	-24.1558	6.48934e-129	8.84651e-128
ENSMUSG00000049090	1497.56	1.11926	0.0463422	24.152	7.10958e-129	9.6857e-128
ENSMUSG00000025007	496.456	-1.61567	0.0669208	-24.143	8.85108e-129	1.20503e-127
ENSMUSG00000026355	796.64	-1.18483	0.0490779	-24.1418	9.11092e-129	1.2396e-127
ENSMUSG00000000149	2563.96	-1.50678	0.0624255	-24.1372	1.01668e-128	1.38235e-127
ENSMUSG00000070733	1860.38	0.795286	0.0329506	24.1357	1.05581e-128	1.43461e-127
ENSMUSG00000035713	200.702	2.39945	0.099419	24.1347	1.08011e-128	1.46668e-127
ENSMUSG00000039395	408.415	1.70503	0.0706466	24.1347	1.08129e-128	1.46733e-127
ENSMUSG00000032440	2746.08	-1.04374	0.0432476	-24.1341	1.09613e-128	1.48649e-127
ENSMUSG00000021451	6167.58	1.9056	0.0790287	24.1128	1.83608e-128	2.48834e-127
ENSMUSG00000052485	133.888	4.05873	0.168368	24.1062	2.15021e-128	2.91216e-127
ENSMUSG00000029521	232.588	-2.23248	0.0926273	-24.1017	2.39859e-128	3.24645e-127
ENSMUSG00000017615	1422.78	0.781943	0.0324515	24.0958	2.76899e-128	3.74534e-127
ENSMUSG00000038388	754.473	-2.18244	0.0906229	-24.0827	3.797e-128	5.13249e-127
ENSMUSG00000079659	471.352	1.6196	0.0673033	24.0643	5.91689e-128	7.9928e-127
ENSMUSG00000098142	206.442	2.43367	0.101165	24.0564	7.15312e-128	9.65648e-127
ENSMUSG00000029640	1910.15	0.69601	0.0289348	24.0545	7.49514e-128	1.01116e-126
ENSMUSG00000083962	220.445	2.20039	0.0915029	24.0472	8.92784e-128	1.20367e-126
ENSMUSG00000028064	1485.1	2.30737	0.0960624	24.0195	1.74051e-127	2.34506e-126
ENSMUSG00000024535	412.491	-1.81838	0.0757196	-24.0147	1.95367e-127	2.63056e-126
ENSMUSG00000095115	6408.11	0.453822	0.0189052	24.0051	2.45855e-127	3.30823e-126
ENSMUSG00000020102	511.215	-1.52619	0.0636064	-23.9943	3.18624e-127	4.28464e-126
ENSMUSG00000035900	580.921	-2.12437	0.0885544	-23.9894	3.58508e-127	4.81786e-126
ENSMUSG00000037876	3033.23	-1.05463	0.0439716	-23.9844	4.0449e-127	5.43228e-126
ENSMUSG00000074797	448.867	1.2221	0.0509683	23.9777	4.75309e-127	6.37926e-126
ENSMUSG00000033487	5533.13	1.23257	0.051487	23.9394	1.19101e-126	1.59745e-125
ENSMUSG00000059343	1985.56	1.5216	0.0635787	23.9325	1.40572e-126	1.88423e-125
ENSMUSG00000097711	182.906	2.56749	0.107338	23.9198	1.90719e-126	2.55475e-125
ENSMUSG00000063550	1429.65	0.788213	0.0329581	23.9156	2.10788e-126	2.82177e-125
ENSMUSG00000097954	324.905	2.4543	0.102665	23.9058	2.66707e-126	3.56804e-125
ENSMUSG00000043415	325.027	1.6102	0.0673874	23.8948	3.47164e-126	4.64142e-125
ENSMUSG00000038188	614.505	3.18019	0.13328	23.861	7.79407e-126	1.04136e-124
ENSMUSG00000001089	837.965	1.16341	0.048799	23.8408	1.2622e-125	1.68534e-124
ENSMUSG00000082087	396.136	-2.19718	0.0922208	-23.8252	1.83114e-125	2.44344e-124
ENSMUSG00000027637	831.506	1.54181	0.0647826	23.7997	3.36331e-125	4.48507e-124
ENSMUSG00000042500	550.089	-1.55046	0.0652118	-23.7757	5.9589e-125	7.94125e-124
ENSMUSG00000071414	451.352	-2.17604	0.0915388	-23.7718	6.53973e-125	8.70973e-124
ENSMUSG00000054510	274.434	-4.6123	0.194093	-23.7634	7.99058e-125	1.06352e-123
ENSMUSG00000082905	1049.32	-1.09332	0.0460312	-23.7518	1.05261e-124	1.40009e-123
ENSMUSG00000069682	2588.74	-1.11054	0.0467777	-23.7409	1.36499e-124	1.81444e-123
ENSMUSG00000056666	388.265	-1.69919	0.0715911	-23.7347	1.58084e-124	2.10002e-123
ENSMUSG00000047875	926.765	-1.66835	0.0703591	-23.712	2.71197e-124	3.60032e-123
ENSMUSG00000044080	2121.41	-1.57368	0.0663912	-23.7031	3.34931e-124	4.4436e-123
ENSMUSG00000028478	5565.52	-0.5831	0.0246309	-23.6735	6.75634e-124	8.95808e-123
ENSMUSG00000021614	186.701	3.06866	0.129662	23.6666	7.9553e-124	1.0541e-122
ENSMUSG00000039158	1535.38	1.44228	0.0610767	23.6143	2.74937e-123	3.64069e-122
ENSMUSG00000030246	201.284	-3.70099	0.156796	-23.6038	3.52296e-123	4.66209e-122
ENSMUSG00000027882	3984.3	1.16598	0.0494361	23.5855	5.42362e-123	7.17277e-122
ENSMUSG00000031072	670.233	1.09366	0.0463761	23.5823	5.85157e-123	7.73382e-122
ENSMUSG00000004044	150.07	-2.86244	0.121393	-23.5798	6.2056e-123	8.19652e-122
ENSMUSG00000068744	265.51	2.00174	0.0849193	23.5723	7.4224e-123	9.79748e-122
ENSMUSG00000033629	886.356	-1.03463	0.0438981	-23.569	8.0233e-123	1.05839e-121
ENSMUSG00000074813	109.62	3.41085	0.144742	23.5651	8.79251e-123	1.15913e-121
ENSMUSG00000019173	8647.32	1.19025	0.0505117	23.5639	9.03454e-123	1.19028e-121
ENSMUSG00000053398	247.864	-2.52727	0.107264	-23.5613	9.60949e-123	1.26523e-121
ENSMUSG00000025487	2482.38	0.674977	0.028649	23.5602	9.87358e-123	1.29918e-121
ENSMUSG00000024677	407.777	3.33098	0.141394	23.5582	1.03472e-122	1.36063e-121
ENSMUSG00000052713	241.637	-2.19808	0.0934092	-23.5317	1.93228e-122	2.5393e-121
ENSMUSG00000042211	1767.61	0.738745	0.0314056	23.5227	2.38919e-122	3.13778e-121
ENSMUSG00000040785	1013.04	-1.30874	0.0556848	-23.5027	3.83015e-122	5.02704e-121
ENSMUSG00000038056	2743.1	1.02123	0.0434714	23.492	4.92588e-122	6.4611e-121
ENSMUSG00000029249	1509.96	1.34183	0.0571429	23.482	6.23275e-122	8.17012e-121
ENSMUSG00000055541	1968.37	-1.26343	0.0538541	-23.4603	1.03804e-121	1.35984e-120
ENSMUSG00000050812	4555.27	0.975853	0.0416097	23.4525	1.24605e-121	1.63131e-120
ENSMUSG00000036390	317.729	-2.19744	0.093703	-23.4511	1.28709e-121	1.68399e-120
ENSMUSG00000027670	116.749	-5.2508	0.224046	-23.4362	1.82621e-121	2.38785e-120
ENSMUSG00000028459	144.76	-3.03882	0.129732	-23.4237	2.45026e-121	3.20181e-120
ENSMUSG00000070923	2326.18	-1.26074	0.0538313	-23.4202	2.66013e-121	3.47387e-120
ENSMUSG00000021338	158.483	3.4461	0.147201	23.4108	3.31768e-121	4.32985e-120
ENSMUSG00000035473	581.145	-1.23664	0.0528251	-23.41	3.38084e-121	4.40951e-120
ENSMUSG00000030761	1118.95	-1.66356	0.0711047	-23.396	4.6973e-121	6.12267e-120
ENSMUSG00000018819	1614.53	-1.85198	0.0791605	-23.3952	4.77718e-121	6.2229e-120
ENSMUSG00000078349	97.5825	5.03304	0.215276	23.3795	6.90502e-121	8.98905e-120
ENSMUSG00000026426	4312.17	0.548668	0.0234805	23.367	9.2686e-121	1.20585e-119
ENSMUSG00000030894	13840.2	-0.572395	0.0245025	-23.3607	1.0722e-120	1.39407e-119
ENSMUSG00000025856	377.11	-2.11571	0.0906776	-23.3323	2.08592e-120	2.7104e-119
ENSMUSG00000042249	740.077	1.45819	0.0625028	23.3299	2.20406e-120	2.86211e-119
ENSMUSG00000062980	275.552	-4.79218	0.205422	-23.3284	2.28103e-120	2.96022e-119
ENSMUSG00000052477	268.389	3.33004	0.142897	23.3038	4.06152e-120	5.26757e-119
ENSMUSG00000054855	83.3639	4.58282	0.196691	23.2996	4.47974e-120	5.80635e-119
ENSMUSG00000078370	522.113	2.45645	0.105521	23.2793	7.19397e-120	9.31857e-119
ENSMUSG00000033294	564.333	1.50878	0.0648677	23.2593	1.14626e-119	1.48387e-118
ENSMUSG00000031400	6232.12	0.716955	0.0308294	23.2555	1.25068e-119	1.61803e-118
ENSMUSG00000038014	7434	-0.587368	0.0252666	-23.2468	1.53226e-119	1.98108e-118
ENSMUSG00000026748	256.076	-2.91576	0.125455	-23.2415	1.73481e-119	2.24156e-118
ENSMUSG00000073490	7234.76	1.33932	0.0576618	23.2272	2.41691e-119	3.12097e-118
ENSMUSG00000073411	104801	1.5306	0.0659205	23.2189	2.93707e-119	3.79031e-118
ENSMUSG00000086176	134.444	2.39519	0.10316	23.2183	2.97716e-119	3.83967e-118
ENSMUSG00000041362	2767.39	-1.48866	0.0641294	-23.2134	3.3347e-119	4.29813e-118
ENSMUSG00000032802	9082.46	0.747651	0.0322239	23.2018	4.36834e-119	5.6269e-118
ENSMUSG00000098892	640.229	-1.58281	0.0682634	-23.1867	6.19609e-119	7.97632e-118
ENSMUSG00000008200	1771.76	0.961575	0.0414796	23.1819	6.93783e-119	8.92565e-118
ENSMUSG00000022969	4030.35	-1.07175	0.0462361	-23.1799	7.25875e-119	9.33274e-118
ENSMUSG00000033446	646.993	-2.09008	0.0901876	-23.1748	8.17234e-119	1.05009e-117
ENSMUSG00000022584	344.249	8.73776	0.377062	23.1733	8.47437e-119	1.08822e-117
ENSMUSG00000053580	1091.72	-1.20443	0.0519922	-23.1655	1.01373e-118	1.30097e-117
ENSMUSG00000033033	312.973	-2.62991	0.113529	-23.1652	1.02151e-118	1.31014e-117
ENSMUSG00000016349	236.606	-4.67793	0.202034	-23.1542	1.31999e-118	1.69192e-117
ENSMUSG00000029998	2753.39	-0.711201	0.0307289	-23.1444	1.65633e-118	2.12171e-117
ENSMUSG00000050490	1139.63	1.5786	0.068219	23.1401	1.82694e-118	2.33882e-117
ENSMUSG00000008384	1025.6	1.5533	0.0671509	23.1315	2.23232e-118	2.85602e-117
ENSMUSG00000023186	8365.77	-1.05261	0.045508	-23.1302	2.29869e-118	2.93913e-117
ENSMUSG00000098232	208.676	2.39376	0.103575	23.1114	3.55597e-118	4.54391e-117
ENSMUSG00000038324	4141.02	0.753397	0.0325995	23.1107	3.61752e-118	4.61972e-117
ENSMUSG00000095203	261.87	2.23216	0.0965906	23.1095	3.71291e-118	4.73863e-117
ENSMUSG00000022295	11317.7	-0.642144	0.0278027	-23.0965	5.02324e-118	6.40701e-117
ENSMUSG00000039536	1715.69	0.68063	0.0294847	23.0842	6.67318e-118	8.50626e-117
ENSMUSG00000024737	17033.7	1.37652	0.0596538	23.0752	8.2187e-118	1.04699e-116
ENSMUSG00000022999	460.656	1.70112	0.0737846	23.0552	1.30402e-117	1.66019e-116
ENSMUSG00000040026	29435.6	3.81746	0.165612	23.0506	1.44972e-117	1.84456e-116
ENSMUSG00000021928	181.446	-3.64664	0.158336	-23.0311	2.27499e-117	2.89282e-116
ENSMUSG00000024074	353.317	2.21332	0.0961174	23.0273	2.48368e-117	3.15626e-116
ENSMUSG00000032399	10626.4	-0.63066	0.0273977	-23.0187	3.02623e-117	3.84339e-116
ENSMUSG00000018160	1563.99	0.912326	0.0396662	23.0001	4.65451e-117	5.90774e-116
ENSMUSG00000042507	1484.26	0.758428	0.0329785	22.9976	4.92595e-117	6.24844e-116
ENSMUSG00000030774	405.301	-1.59498	0.0693816	-22.9886	6.06689e-117	7.69102e-116
ENSMUSG00000015143	5861.27	-0.618219	0.0268953	-22.9862	6.40922e-117	8.12004e-116
ENSMUSG00000030516	250.291	2.90041	0.126242	22.975	8.28321e-117	1.04879e-115
ENSMUSG00000026065	213.291	-3.06166	0.133319	-22.9648	1.04726e-116	1.32519e-115
ENSMUSG00000030888	552.882	-1.20111	0.0523039	-22.9641	1.06524e-116	1.34712e-115
ENSMUSG00000084413	158.191	2.38103	0.1037	22.9608	1.15069e-116	1.4543e-115
ENSMUSG00000029502	1987.66	0.932558	0.0406867	22.9205	2.90396e-116	3.66795e-115
ENSMUSG00000021048	558.647	-1.80427	0.078727	-22.9181	3.06642e-116	3.8708e-115
ENSMUSG00000006289	405.703	-1.3797	0.06021	-22.9148	3.30692e-116	4.17186e-115
ENSMUSG00000031539	677.409	1.17333	0.0512044	22.9146	3.32075e-116	4.18676e-115
ENSMUSG00000097628	133.015	2.3591	0.103028	22.8977	4.902e-116	6.17664e-115
ENSMUSG00000037348	655.949	-1.43426	0.0626725	-22.8851	6.54596e-116	8.24307e-115
ENSMUSG00000028436	1839.98	0.675983	0.0295503	22.8756	8.12252e-116	1.02222e-114
ENSMUSG00000044103	115.374	6.15064	0.268906	22.8729	8.65752e-116	1.08889e-114
ENSMUSG00000017969	230.652	-3.70915	0.162185	-22.8699	9.2591e-116	1.16385e-114
ENSMUSG00000035284	3246.94	-1.4537	0.0635712	-22.8672	9.85328e-116	1.23779e-114
ENSMUSG00000098224	139.86	2.44035	0.106726	22.8656	1.02291e-115	1.28423e-114
ENSMUSG00000040681	740.228	-1.16508	0.0509593	-22.8629	1.08682e-115	1.36364e-114
ENSMUSG00000013236	1320.37	-2.18322	0.0955343	-22.8528	1.37175e-115	1.72011e-114
ENSMUSG00000096472	323.726	1.77324	0.0775956	22.8523	1.38515e-115	1.73586e-114
ENSMUSG00000036099	832.908	0.963834	0.0422118	22.8333	2.14176e-115	2.68242e-114
ENSMUSG00000030657	767.324	-1.93759	0.0849008	-22.8219	2.78272e-115	3.48308e-114
ENSMUSG00000026110	808.936	1.12709	0.0493969	22.8171	3.10259e-115	3.88112e-114
ENSMUSG00000036098	176.425	-2.93138	0.128489	-22.8142	3.31227e-115	4.14094e-114
ENSMUSG00000097973	141.245	2.40995	0.105654	22.8098	3.66551e-115	4.5798e-114
ENSMUSG00000038668	117.629	3.81456	0.167274	22.8043	4.15731e-115	5.19114e-114
ENSMUSG00000083391	227.002	2.41568	0.105944	22.8014	4.43811e-115	5.53846e-114
ENSMUSG00000056904	1992.62	0.731101	0.0320768	22.7922	5.48129e-115	6.83617e-114
ENSMUSG00000020788	318.645	-2.39275	0.104983	-22.7917	5.54828e-115	6.91557e-114
ENSMUSG00000029726	821.016	1.26864	0.0556798	22.7845	6.53396e-115	8.13928e-114
ENSMUSG00000049076	3254.4	0.894821	0.0392987	22.7697	9.15312e-115	1.13951e-113
ENSMUSG00000059796	8096.31	-0.660018	0.0289903	-22.7669	9.76171e-115	1.21455e-113
ENSMUSG00000042700	903.042	1.65741	0.0728412	22.7537	1.31771e-114	1.63852e-113
ENSMUSG00000057554	3890.36	1.08434	0.047674	22.745	1.60816e-114	1.99848e-113
ENSMUSG00000024431	3620.59	1.22097	0.053744	22.7182	2.96036e-114	3.67668e-113
ENSMUSG00000046768	193.841	-4.89739	0.215623	-22.7127	3.35409e-114	4.16319e-113
ENSMUSG00000075284	2677.3	-0.889989	0.0391858	-22.7121	3.40574e-114	4.22478e-113
ENSMUSG00000028639	4857.42	-0.597389	0.0263289	-22.6895	5.68877e-114	7.05265e-113
ENSMUSG00000020108	108.817	4.27854	0.188585	22.6876	5.93509e-114	7.35364e-113
ENSMUSG00000032018	726.139	-1.69009	0.0745283	-22.6771	7.53338e-114	9.32839e-113
ENSMUSG00000033857	335.047	-3.09866	0.136761	-22.6574	1.17838e-113	1.45829e-112
ENSMUSG00000033697	643.448	-2.11438	0.0933349	-22.6537	1.2825e-113	1.58619e-112
ENSMUSG00000034343	927.373	0.905005	0.0399848	22.6337	2.01941e-113	2.49612e-112
ENSMUSG00000015950	5657.06	0.891526	0.0393907	22.6329	2.05545e-113	2.53916e-112
ENSMUSG00000072568	456.765	-1.73813	0.0768061	-22.6302	2.18853e-113	2.70196e-112
ENSMUSG00000040325	653.565	1.03004	0.0455357	22.6205	2.72218e-113	3.3588e-112
ENSMUSG00000028063	4167.43	-1.81248	0.0801311	-22.6189	2.82287e-113	3.48099e-112
ENSMUSG00000030213	956.36	-1.01446	0.0448674	-22.6102	3.4382e-113	4.23726e-112
ENSMUSG00000052296	4343.33	0.872732	0.0386104	22.6035	4.00172e-113	4.92882e-112
ENSMUSG00000036398	847.833	1.01569	0.0449498	22.596	4.74464e-113	5.8404e-112
ENSMUSG00000014601	1262.89	1.08012	0.0478128	22.5906	5.36237e-113	6.59689e-112
ENSMUSG00000081476	321.731	1.38691	0.0613965	22.5894	5.51266e-113	6.77777e-112
ENSMUSG00000036275	4771.01	0.906158	0.0401635	22.5617	1.0304e-112	1.26612e-111
ENSMUSG00000054920	1025.07	-1.19904	0.053167	-22.5523	1.27627e-112	1.56731e-111
ENSMUSG00000031862	2087.29	1.31494	0.0583151	22.5488	1.37889e-112	1.69234e-111
ENSMUSG00000045216	1424.7	-0.993432	0.0440628	-22.5458	1.47615e-112	1.81063e-111
ENSMUSG00000013629	600.341	-1.65667	0.0734948	-22.5413	1.63447e-112	2.00365e-111
ENSMUSG00000080870	268.213	2.55351	0.113301	22.5374	1.7837e-112	2.1853e-111
ENSMUSG00000031015	1134.37	-1.11794	0.0496057	-22.5365	1.82128e-112	2.23002e-111
ENSMUSG00000049232	959.035	1.7766	0.0788468	22.5323	2.00332e-112	2.45148e-111
ENSMUSG00000009185	100.221	4.02363	0.17868	22.5186	2.72634e-112	3.33428e-111
ENSMUSG00000092257	483.479	2.42477	0.107844	22.484	5.94921e-112	7.27153e-111
ENSMUSG00000050732	3650.5	0.879456	0.0391152	22.4838	5.98417e-112	7.30996e-111
ENSMUSG00000039100	3192.61	-1.0409	0.0463005	-22.4814	6.31459e-112	7.70906e-111
ENSMUSG00000022912	1520	-1.64862	0.0733524	-22.4753	7.23558e-112	8.82826e-111
ENSMUSG00000009569	2586.72	-0.897296	0.039956	-22.4571	1.09015e-111	1.32933e-110
ENSMUSG00000023952	5372.06	1.49139	0.0664166	22.455	1.1428e-111	1.39272e-110
ENSMUSG00000016087	729.598	-1.1129	0.0495624	-22.4544	1.15875e-111	1.41133e-110
ENSMUSG00000052512	639.059	-1.74422	0.0777198	-22.4424	1.51852e-111	1.84844e-110
ENSMUSG00000032869	915.423	1.03087	0.0459428	22.4381	1.67342e-111	2.0358e-110
ENSMUSG00000057963	1321.73	1.42267	0.0634063	22.4373	1.7027e-111	2.07021e-110
ENSMUSG00000029802	186.5	-2.65425	0.118427	-22.4126	2.96646e-111	3.60463e-110
ENSMUSG00000022822	15919.2	1.37629	0.0614266	22.4055	3.47972e-111	4.22584e-110
ENSMUSG00000070691	424.424	4.56619	0.203867	22.3979	4.12439e-111	5.00582e-110
ENSMUSG00000009772	752.98	1.23691	0.0552596	22.3837	5.67807e-111	6.88752e-110
ENSMUSG00000047676	3001.45	-1.06131	0.047452	-22.3659	8.44909e-111	1.02428e-109
ENSMUSG00000029405	2004.98	0.763165	0.0341269	22.3626	9.10698e-111	1.10339e-109
ENSMUSG00000030530	4088.98	1.76649	0.0789966	22.3616	9.30102e-111	1.12625e-109
ENSMUSG00000026814	1181.98	2.23586	0.0999918	22.3604	9.56149e-111	1.15711e-109
ENSMUSG00000042055	2005.69	-0.72178	0.0322865	-22.3555	1.06751e-110	1.29113e-109
ENSMUSG00000072946	1138.34	-1.04893	0.0469332	-22.3494	1.22342e-110	1.47884e-109
ENSMUSG00000034487	182.628	-2.8394	0.127197	-22.3228	2.21922e-110	2.68097e-109
ENSMUSG00000022514	276.134	-2.00977	0.0900335	-22.3225	2.23636e-110	2.70011e-109
ENSMUSG00000025794	2523.69	-0.837914	0.0375533	-22.3127	2.78374e-110	3.35905e-109
ENSMUSG00000020864	2588.71	-0.783004	0.0351109	-22.3009	3.62194e-110	4.36796e-109
ENSMUSG00000041859	655.328	-1.10857	0.04971	-22.3007	3.63647e-110	4.38293e-109
ENSMUSG00000006932	18716.1	-0.855414	0.0384108	-22.2701	7.19647e-110	8.66869e-109
ENSMUSG00000024151	278.45	-1.81419	0.0814737	-22.2672	7.68982e-110	9.2576e-109
ENSMUSG00000038784	933.868	0.947659	0.0425638	22.2644	8.18021e-110	9.84228e-109
ENSMUSG00000079414	103.548	5.1368	0.230807	22.2559	9.89294e-110	1.18961e-108
ENSMUSG00000023944	23482.2	0.814802	0.0366203	22.25	1.1279e-109	1.3555e-108
ENSMUSG00000066735	855.917	-1.38111	0.0620754	-22.2489	1.15565e-109	1.38804e-108
ENSMUSG00000032643	541.625	1.68031	0.0755365	22.245	1.26049e-109	1.5131e-108
ENSMUSG00000015852	119.462	-5.24715	0.236225	-22.2125	2.59962e-109	3.1188e-108
ENSMUSG00000093904	1424.09	-0.893631	0.0402475	-22.2034	3.18575e-109	3.81978e-108
ENSMUSG00000037960	4316.52	2.03269	0.0915504	22.2029	3.21787e-109	3.85607e-108
ENSMUSG00000041046	101.579	4.09621	0.184574	22.1929	4.02624e-109	4.82199e-108
ENSMUSG00000023150	2131.04	-1.58044	0.0712257	-22.1892	4.37156e-109	5.23254e-108
ENSMUSG00000020604	604.928	-2.19221	0.0988037	-22.1875	4.53309e-109	5.42276e-108
ENSMUSG00000019992	125.96	2.56261	0.115543	22.1788	5.50139e-109	6.57732e-108
ENSMUSG00000016831	1819.04	0.855453	0.0385843	22.171	6.54134e-109	7.81617e-108
ENSMUSG00000098180	128.535	2.47004	0.111424	22.1679	7.00676e-109	8.36748e-108
ENSMUSG00000030591	9007.8	0.642409	0.0289812	22.1664	7.24233e-109	8.64384e-108
ENSMUSG00000063800	593.267	1.42604	0.0643999	22.1435	1.2044e-108	1.43664e-107
ENSMUSG00000027469	408.878	1.33367	0.0602807	22.1243	1.84367e-108	2.19793e-107
ENSMUSG00000021891	858.284	1.11997	0.0506386	22.117	2.16784e-108	2.58291e-107
ENSMUSG00000027164	1853.57	1.35549	0.0613534	22.0932	3.67572e-108	4.37699e-107
ENSMUSG00000029265	3038.37	1.34895	0.06106	22.0922	3.75447e-108	4.46821e-107
ENSMUSG00000032436	1711.88	1.36567	0.0618316	22.0869	4.22687e-108	5.02753e-107
ENSMUSG00000071054	1892.6	0.802205	0.0363245	22.0844	4.46211e-108	5.3043e-107
ENSMUSG00000040712	3348.64	1.25515	0.0568809	22.0662	6.67345e-108	7.92848e-107
ENSMUSG00000015027	2964.69	-0.81768	0.0370674	-22.0593	7.78077e-108	9.23878e-107
ENSMUSG00000005043	438.87	-2.23181	0.101198	-22.0539	8.76064e-108	1.03963e-106
ENSMUSG00000022841	4634.16	-0.638768	0.0289644	-22.0536	8.8251e-108	1.04669e-106
ENSMUSG00000031467	1010.41	1.18383	0.0536947	22.0475	1.01012e-107	1.19735e-106
ENSMUSG00000025417	2331.99	0.656932	0.0297985	22.0458	1.04827e-107	1.24186e-106
ENSMUSG00000080726	92.4704	2.71769	0.123304	22.0406	1.17543e-107	1.39171e-106
ENSMUSG00000051335	324.9	-2.3654	0.107365	-22.0314	1.43969e-107	1.70364e-106
ENSMUSG00000028128	396.046	3.27219	0.148681	22.0081	2.40639e-107	2.84594e-106
ENSMUSG00000030681	5306.67	1.31249	0.0596399	22.0069	2.47332e-107	2.92343e-106
ENSMUSG00000082460	124.612	2.92629	0.133033	21.9968	3.09032e-107	3.65065e-106
ENSMUSG00000008035	863.847	-1.59107	0.0723323	-21.9967	3.09611e-107	3.65541e-106
ENSMUSG00000038256	632.284	1.47639	0.0671236	21.9952	3.20289e-107	3.77933e-106
ENSMUSG00000052482	121.448	2.4833	0.112925	21.9907	3.53275e-107	4.1662e-106
ENSMUSG00000063760	360.642	2.17033	0.0987499	21.9781	4.67091e-107	5.50532e-106
ENSMUSG00000024940	847.713	-2.17132	0.0988357	-21.969	5.70539e-107	6.72079e-106
ENSMUSG00000021608	852.624	-1.46367	0.0666735	-21.9528	8.14956e-107	9.59453e-106
ENSMUSG00000098149	156.762	2.34268	0.106731	21.9495	8.75647e-107	1.03032e-105
ENSMUSG00000025888	4896.62	1.85764	0.0846534	21.9441	9.85981e-107	1.15949e-105
ENSMUSG00000030990	1790.43	0.717033	0.0326794	21.9414	1.04517e-106	1.2284e-105
ENSMUSG00000036053	1850.63	1.56127	0.0711804	21.934	1.23245e-106	1.44769e-105
ENSMUSG00000028613	220.894	2.47896	0.113043	21.9293	1.36619e-106	1.60388e-105
ENSMUSG00000098222	256.483	2.3326	0.106382	21.9267	1.44683e-106	1.69759e-105
ENSMUSG00000046721	4156.24	-0.941596	0.0429646	-21.9156	1.84332e-106	2.16159e-105
ENSMUSG00000064145	1180.24	1.05412	0.048165	21.8855	3.57064e-106	4.18479e-105
ENSMUSG00000083460	189.166	2.59081	0.118389	21.8839	3.69587e-106	4.32912e-105
ENSMUSG00000058587	3617.73	1.21652	0.0556402	21.8641	5.70681e-106	6.68086e-105
ENSMUSG00000028800	596.123	1.1911	0.0544825	21.862	5.97545e-106	6.99141e-105
ENSMUSG00000026807	141.371	-3.72563	0.170492	-21.8522	7.40385e-106	8.65781e-105
ENSMUSG00000033671	3188.48	0.956243	0.043762	21.851	7.61137e-106	8.89547e-105
ENSMUSG00000043008	319.149	1.69703	0.0776949	21.8422	9.21147e-106	1.07595e-104
ENSMUSG00000081285	107.228	2.4866	0.113872	21.8367	1.0393e-105	1.21327e-104
ENSMUSG00000020088	2915.86	0.508262	0.023288	21.8251	1.34083e-105	1.5644e-104
ENSMUSG00000029364	5252.4	-0.992605	0.0454825	-21.8239	1.37597e-105	1.6045e-104
ENSMUSG00000042675	946.683	-1.5995	0.0732923	-21.8235	1.38704e-105	1.6165e-104
ENSMUSG00000040111	3033.09	0.77747	0.0356294	21.821	1.46497e-105	1.70637e-104
ENSMUSG00000004446	780.393	1.20869	0.0554009	21.8172	1.59346e-105	1.85499e-104
ENSMUSG00000021189	1521.95	-1.05089	0.0481761	-21.8136	1.7239e-105	2.00572e-104
ENSMUSG00000049848	160.347	-2.43536	0.111824	-21.7784	3.71566e-105	4.32068e-104
ENSMUSG00000002658	1832.62	0.670276	0.0307796	21.7766	3.86611e-105	4.49312e-104
ENSMUSG00000082280	190.439	-2.38566	0.109572	-21.7725	4.23203e-105	4.91563e-104
ENSMUSG00000026694	270.791	-1.73902	0.0799242	-21.7583	5.75855e-105	6.685e-104
ENSMUSG00000091191	79.2557	5.09592	0.234326	21.7472	7.34993e-105	8.52765e-104
ENSMUSG00000040093	199.704	-3.54684	0.163164	-21.7379	8.98329e-105	1.04169e-103
ENSMUSG00000021583	4550.71	1.31362	0.0604314	21.7374	9.0874e-105	1.05318e-103
ENSMUSG00000002870	241.085	-2.02922	0.0934403	-21.7167	1.4256e-104	1.65127e-103
ENSMUSG00000075585	166.509	-2.94454	0.13594	-21.6606	4.82645e-104	5.58734e-103
ENSMUSG00000082536	18657.3	-1.45242	0.0670778	-21.6528	5.72192e-104	6.62031e-103
ENSMUSG00000029648	127.48	-3.42992	0.158414	-21.6517	5.86346e-104	6.7803e-103
ENSMUSG00000029433	851.859	0.96067	0.0443759	21.6485	6.28241e-104	7.26072e-103
ENSMUSG00000027346	1572.61	-1.22913	0.0567967	-21.6409	7.40681e-104	8.55547e-103
ENSMUSG00000000552	806.551	-1.71898	0.079455	-21.6346	8.48607e-104	9.79665e-103
ENSMUSG00000026740	1461.41	0.811468	0.0375226	21.6261	1.01997e-103	1.17684e-102
ENSMUSG00000027634	928.321	-1.13798	0.0526544	-21.6122	1.37962e-103	1.59092e-102
ENSMUSG00000074677	280.297	-2.99226	0.138463	-21.6105	1.43067e-103	1.64888e-102
ENSMUSG00000081833	401.483	-1.23973	0.0574674	-21.5728	3.23545e-103	3.72685e-102
ENSMUSG00000039126	205.753	-5.79949	0.268927	-21.5653	3.80277e-103	4.37792e-102
ENSMUSG00000010095	12130.6	1.03447	0.0480143	21.5449	5.90496e-103	6.7943e-102
ENSMUSG00000090942	354.028	9.52921	0.44234	21.5427	6.19668e-103	7.12601e-102
ENSMUSG00000051950	486.887	-1.65845	0.0769907	-21.5409	6.44312e-103	7.40532e-102
ENSMUSG00000034327	589.541	1.32532	0.0615475	21.5333	7.58972e-103	8.71833e-102
ENSMUSG00000074582	2949.53	-0.820886	0.0381238	-21.5321	7.78642e-103	8.93935e-102
ENSMUSG00000046207	579.465	1.44493	0.0671228	21.5267	8.75185e-103	1.00422e-101
ENSMUSG00000003269	1023.01	0.961933	0.0446999	21.5198	1.01617e-102	1.16534e-101
ENSMUSG00000039384	152.723	2.2049	0.102539	21.5031	1.45682e-102	1.66976e-101
ENSMUSG00000029674	529.662	-1.53528	0.0714338	-21.4924	1.83541e-102	2.10253e-101
ENSMUSG00000089999	1497.06	1.08935	0.0506862	21.492	1.848e-102	2.1158e-101
ENSMUSG00000047804	1701.49	-0.868517	0.0404227	-21.4858	2.11187e-102	2.41657e-101
ENSMUSG00000027219	2345.18	3.38525	0.157657	21.4723	2.82612e-102	3.2321e-101
ENSMUSG00000044477	1969.21	1.24892	0.0582265	21.4494	4.62763e-102	5.28949e-101
ENSMUSG00000070390	174.999	-3.56448	0.166204	-21.4465	4.92564e-102	5.62702e-101
ENSMUSG00000073412	290.653	3.1653	0.147696	21.4312	6.83959e-102	7.80922e-101
ENSMUSG00000079794	74.2546	3.69947	0.172716	21.4194	8.81214e-102	1.00559e-100
ENSMUSG00000079455	106.147	3.31175	0.154722	21.4046	1.21024e-101	1.3803e-100
ENSMUSG00000079071	587.683	3.24208	0.151521	21.3969	1.42738e-101	1.62706e-100
ENSMUSG00000007987	598.66	1.23633	0.0578125	21.3852	1.8345e-101	2.08998e-100
ENSMUSG00000097148	99.6108	2.59107	0.121193	21.3797	2.06475e-101	2.35101e-100
ENSMUSG00000035529	900.37	0.901569	0.0421758	21.3765	2.21324e-101	2.51871e-100
ENSMUSG00000085977	379.884	9.65191	0.451536	21.3757	2.24694e-101	2.55566e-100
ENSMUSG00000018474	1846.37	-0.888261	0.0415573	-21.3744	2.31504e-101	2.63169e-100
ENSMUSG00000041762	192.107	-2.55673	0.119698	-21.3598	3.1648e-101	3.59571e-100
ENSMUSG00000032308	398.016	1.50292	0.0703764	21.3554	3.47402e-101	3.94488e-100
ENSMUSG00000019817	81.468	3.83775	0.179771	21.348	4.07187e-101	4.62123e-100
ENSMUSG00000055371	1687.31	0.809366	0.0379358	21.3352	5.35686e-101	6.07627e-100
ENSMUSG00000079101	2184.6	1.06094	0.049731	21.3336	5.542e-101	6.28285e-100
ENSMUSG00000072235	2878.04	0.755547	0.035416	21.3335	5.54851e-101	6.2868e-100
ENSMUSG00000027368	137.606	-3.89809	0.18281	-21.3232	6.91446e-101	7.83024e-100
ENSMUSG00000020893	637.591	2.00167	0.093886	21.3202	7.36998e-101	8.34155e-100
ENSMUSG00000034738	296.9	-2.06442	0.0968314	-21.3198	7.44301e-101	8.41963e-100
ENSMUSG00000073674	465.007	-1.97169	0.0924887	-21.3182	7.69126e-101	8.69573e-100
ENSMUSG00000030603	2298.45	0.901837	0.0423051	21.3174	7.82196e-101	8.83868e-100
ENSMUSG00000018217	5758.2	1.50168	0.0704769	21.3073	9.708e-101	1.09639e-99
ENSMUSG00000021947	604.915	-1.29274	0.060675	-21.306	9.98813e-101	1.12742e-99
ENSMUSG00000036817	1327.13	0.841595	0.0395241	21.2932	1.31127e-100	1.4793e-99
ENSMUSG00000060131	1643.07	-0.87457	0.0410891	-21.2847	1.57213e-100	1.77263e-99
ENSMUSG00000027694	944.093	0.792534	0.0372376	21.2831	1.62652e-100	1.83296e-99
ENSMUSG00000005465	265.565	-1.83583	0.0862714	-21.2797	1.75086e-100	1.97201e-99
ENSMUSG00000009741	2094.59	0.670411	0.0315156	21.2724	2.04729e-100	2.30464e-99
ENSMUSG00000002064	1196.82	1.04498	0.0491287	21.2702	2.14287e-100	2.41093e-99
ENSMUSG00000030605	23882.3	-1.7881	0.0840946	-21.263	2.49984e-100	2.81103e-99
ENSMUSG00000027185	610.624	-1.21751	0.0572671	-21.2603	2.64867e-100	2.97679e-99
ENSMUSG00000046034	794.837	-1.01436	0.0477233	-21.2551	2.95793e-100	3.32256e-99
ENSMUSG00000021814	6031.82	0.482983	0.022729	21.2497	3.32124e-100	3.72864e-99
ENSMUSG00000037513	1558.32	1.37296	0.0646302	21.2433	3.79927e-100	4.26301e-99
ENSMUSG00000025355	1623.83	-1.37114	0.0645683	-21.2356	4.48087e-100	5.02509e-99
ENSMUSG00000001473	3814.65	1.33619	0.0629332	21.2319	4.85026e-100	5.43642e-99
ENSMUSG00000036550	4388.98	0.697408	0.0328655	21.2201	6.23326e-100	6.98279e-99
ENSMUSG00000031948	1577.18	0.898518	0.0423554	21.2138	7.12915e-100	7.98211e-99
ENSMUSG00000062300	105.566	3.26095	0.15374	21.2109	7.58116e-100	8.48364e-99
ENSMUSG00000024912	97.7757	4.19661	0.197862	21.2098	7.75034e-100	8.6683e-99
ENSMUSG00000040297	1618.14	1.50267	0.070851	21.2088	7.91257e-100	8.84499e-99
ENSMUSG00000063129	1352.26	1.45848	0.0687985	21.1993	9.6952e-100	1.08319e-98
ENSMUSG00000095512	1675.45	1.07393	0.0507095	21.178	1.5226e-99	1.7002e-98
ENSMUSG00000081034	193.753	2.43396	0.114988	21.1671	1.9216e-99	2.14459e-98
ENSMUSG00000079014	285.595	9.12815	0.431249	21.1668	1.93276e-99	2.15588e-98
ENSMUSG00000000278	16741.3	0.560035	0.0264665	21.1602	2.22497e-99	2.48049e-98
ENSMUSG00000028088	184.411	-3.34667	0.158181	-21.1573	2.36476e-99	2.63493e-98
ENSMUSG00000030117	157.893	-4.15815	0.196557	-21.1549	2.48547e-99	2.76795e-98
ENSMUSG00000083307	181.399	-2.2419	0.106002	-21.1497	2.77553e-99	3.08932e-98
ENSMUSG00000001786	540.876	1.05541	0.0499105	21.146	3.00295e-99	3.34066e-98
ENSMUSG00000034255	768.078	2.39437	0.113282	21.1364	3.68152e-99	4.09335e-98
ENSMUSG00000044811	4480.76	-0.830127	0.039311	-21.1169	5.56269e-99	6.18166e-98
ENSMUSG00000026655	1630.85	-1.49307	0.0707234	-21.1114	6.25099e-99	6.94284e-98
ENSMUSG00000033885	972.302	1.36999	0.0648951	21.1108	6.32728e-99	7.02382e-98
ENSMUSG00000025332	2647.92	0.894867	0.0424184	21.0962	8.62183e-99	9.56586e-98
ENSMUSG00000022191	662.358	1.0093	0.0478466	21.0946	8.92148e-99	9.89304e-98
ENSMUSG00000015656	11570.5	0.698889	0.0331333	21.0933	9.17184e-99	1.01653e-97
ENSMUSG00000031367	1338.94	-1.70501	0.0808559	-21.087	1.04622e-98	1.15892e-97
ENSMUSG00000054733	667.318	-1.2301	0.0583796	-21.0708	1.47521e-98	1.63325e-97
ENSMUSG00000004085	797.822	-1.05904	0.0502626	-21.0701	1.4955e-98	1.65483e-97
ENSMUSG00000095762	464.595	1.20185	0.0570456	21.0682	1.55803e-98	1.72311e-97
ENSMUSG00000031392	3038.28	-0.7111	0.0337917	-21.0436	2.61483e-98	2.89035e-97
ENSMUSG00000031154	2029.38	0.758925	0.0360729	21.0387	2.90502e-98	3.20941e-97
ENSMUSG00000005813	1045.58	0.77847	0.0370055	21.0366	3.03297e-98	3.34898e-97
ENSMUSG00000010461	189.445	-2.94224	0.139881	-21.0338	3.21578e-98	3.54896e-97
ENSMUSG00000042625	2583.11	0.812408	0.0386279	21.0317	3.36677e-98	3.71363e-97
ENSMUSG00000080775	1483.38	0.847538	0.0403147	21.023	4.03811e-98	4.45177e-97
ENSMUSG00000023004	5881.78	0.785506	0.0373688	21.0204	4.26872e-98	4.70351e-97
ENSMUSG00000026853	1495.96	-0.964854	0.0459173	-21.0128	5.00419e-98	5.51096e-97
ENSMUSG00000033767	741.712	-1.08017	0.0514195	-21.0071	5.6539e-98	6.22318e-97
ENSMUSG00000080966	744.284	-0.919503	0.0437768	-21.0043	5.98762e-98	6.58701e-97
ENSMUSG00000000826	5591.33	1.00538	0.0478891	20.9939	7.45181e-98	8.19344e-97
ENSMUSG00000028559	3917.12	-0.875026	0.041703	-20.9823	9.51398e-98	1.04553e-96
ENSMUSG00000031762	317.787	3.44411	0.164189	20.9766	1.07381e-97	1.17943e-96
ENSMUSG00000005803	1154.14	0.851152	0.0405786	20.9754	1.1004e-97	1.208e-96
ENSMUSG00000047153	935.719	1.15721	0.0552343	20.9509	1.84211e-97	2.02117e-96
ENSMUSG00000089991	240.459	-3.09987	0.148165	-20.9217	3.39431e-97	3.72229e-96
ENSMUSG00000042790	557.038	1.11966	0.0535266	20.9178	3.68734e-97	4.0415e-96
ENSMUSG00000073643	2438.49	0.805377	0.0385249	20.9053	4.78683e-97	5.24384e-96
ENSMUSG00000037434	3459.7	1.05669	0.0505807	20.8911	6.45134e-97	7.06354e-96
ENSMUSG00000039005	1588.06	-1.70643	0.0817135	-20.883	7.63915e-97	8.35966e-96
ENSMUSG00000053898	1451.74	-1.07834	0.0516427	-20.8808	7.99942e-97	8.74932e-96
ENSMUSG00000031934	463.242	1.45605	0.0697345	20.8799	8.1624e-97	8.92288e-96
ENSMUSG00000024952	2544.54	1.61689	0.0774508	20.8763	8.78673e-97	9.60033e-96
ENSMUSG00000079190	93.212	2.99924	0.143693	20.8726	9.50832e-97	1.03833e-95
ENSMUSG00000008226	238.149	-1.95835	0.093861	-20.8643	1.13003e-96	1.23337e-95
ENSMUSG00000042348	153.163	-2.44072	0.116986	-20.8633	1.15451e-96	1.25942e-95
ENSMUSG00000006169	3452.05	-0.594237	0.0284868	-20.86	1.23561e-96	1.34719e-95
ENSMUSG00000041870	3790.44	0.731268	0.0350606	20.8573	1.30953e-96	1.42704e-95
ENSMUSG00000002814	564.433	1.02525	0.0491597	20.8554	1.36099e-96	1.48234e-95
ENSMUSG00000045799	3005.43	-0.683786	0.0328052	-20.8438	1.73333e-96	1.88689e-95
ENSMUSG00000035212	2889.85	-0.772185	0.0370584	-20.837	2.00062e-96	2.17672e-95
ENSMUSG00000003235	1267.06	0.718168	0.0344705	20.8343	2.11616e-96	2.30123e-95
ENSMUSG00000089764	2452.17	0.782396	0.0375678	20.8262	2.50446e-96	2.72206e-95
ENSMUSG00000050071	273.326	-7.24973	0.348222	-20.8193	2.89667e-96	3.14671e-95
ENSMUSG00000025235	316.095	1.36759	0.0657425	20.8022	4.1354e-96	4.49002e-95
ENSMUSG00000026623	1667.6	-1.24839	0.0600374	-20.7936	4.94349e-96	5.36461e-95
ENSMUSG00000081453	3601.85	-1.47895	0.071151	-20.7861	5.77941e-96	6.26847e-95
ENSMUSG00000032410	978.405	1.0715	0.0515615	20.781	6.42983e-96	6.97028e-95
ENSMUSG00000030717	589.403	1.80672	0.0869521	20.7784	6.78991e-96	7.35679e-95
ENSMUSG00000029174	1697.46	-0.950483	0.045749	-20.776	7.13344e-96	7.72498e-95
ENSMUSG00000059182	6073.76	0.77719	0.037419	20.7699	8.09959e-96	8.76669e-95
ENSMUSG00000030465	139.715	-3.34695	0.161227	-20.7592	1.01231e-95	1.09512e-94
ENSMUSG00000026471	384.742	-1.60371	0.0772571	-20.758	1.0369e-95	1.12113e-94
ENSMUSG00000098238	157.352	2.43016	0.117093	20.7541	1.12587e-95	1.2167e-94
ENSMUSG00000017802	2480.22	0.593688	0.0286092	20.7516	1.18585e-95	1.28085e-94
ENSMUSG00000022757	1743.19	0.657319	0.0316943	20.7394	1.5286e-95	1.6502e-94
ENSMUSG00000034341	3654.3	0.678908	0.0327564	20.726	2.02079e-95	2.18042e-94
ENSMUSG00000031214	302.851	-1.71045	0.0825635	-20.7167	2.44838e-95	2.64042e-94
ENSMUSG00000081093	335.662	1.64106	0.079238	20.7105	2.78648e-95	3.00347e-94
ENSMUSG00000029821	174.989	-2.57662	0.124414	-20.71	2.81381e-95	3.03136e-94
ENSMUSG00000095168	128.834	2.5114	0.121275	20.7082	2.92046e-95	3.14463e-94
ENSMUSG00000042349	2861.9	1.43461	0.0692808	20.7072	2.98249e-95	3.20977e-94
ENSMUSG00000035273	5600.89	0.827125	0.0399475	20.7053	3.10228e-95	3.33696e-94
ENSMUSG00000020671	4776.54	1.03238	0.0498856	20.6949	3.8518e-95	4.14103e-94
ENSMUSG00000041797	516.985	-7.49145	0.362144	-20.6864	4.59481e-95	4.93728e-94
ENSMUSG00000025647	8912.67	1.21282	0.0586872	20.6658	7.039e-95	7.55975e-94
ENSMUSG00000028149	2675.15	0.929678	0.0449947	20.662	7.61967e-95	8.17915e-94
ENSMUSG00000031266	7851.05	0.736017	0.0356252	20.66	7.93518e-95	8.51344e-94
ENSMUSG00000044629	131.987	-4.43454	0.214732	-20.6515	9.4539e-95	1.01376e-93
ENSMUSG00000051457	180.136	-2.54156	0.123077	-20.6501	9.73444e-95	1.04331e-93
ENSMUSG00000079889	221.039	2.34183	0.113459	20.6404	1.1909e-94	1.27572e-93
ENSMUSG00000029103	4631.88	0.857748	0.041599	20.6194	1.83727e-94	1.9671e-93
ENSMUSG00000022637	3270.07	-0.678335	0.032899	-20.6187	1.86422e-94	1.99493e-93
ENSMUSG00000021384	264.974	-3.08368	0.149571	-20.6168	1.93911e-94	2.074e-93
ENSMUSG00000038175	617.324	1.10464	0.0535804	20.6166	1.94923e-94	2.08375e-93
ENSMUSG00000037601	543.259	-1.22948	0.0596433	-20.6139	2.06068e-94	2.20177e-93
ENSMUSG00000090243	112.596	2.91068	0.141268	20.604	2.52541e-94	2.69692e-93
ENSMUSG00000087370	1332.28	1.25707	0.0610114	20.6038	2.53853e-94	2.70955e-93
ENSMUSG00000022769	893.705	-1.36904	0.0664778	-20.5939	3.1115e-94	3.31941e-93
ENSMUSG00000031609	554.121	1.32942	0.0645702	20.5887	3.46334e-94	3.69287e-93
ENSMUSG00000004846	4660.62	1.41994	0.068979	20.5851	3.73505e-94	3.98055e-93
ENSMUSG00000038034	4932.73	1.74255	0.0846632	20.5822	3.96495e-94	4.2234e-93
ENSMUSG00000079505	93.7706	3.13306	0.152241	20.5797	4.17394e-94	4.44373e-93
ENSMUSG00000045636	922.515	0.992472	0.0482324	20.5769	4.42511e-94	4.70873e-93
ENSMUSG00000030956	1081.93	-1.43095	0.0695681	-20.569	5.19896e-94	5.52934e-93
ENSMUSG00000019944	68.0323	4.60931	0.224115	20.5667	5.45418e-94	5.79782e-93
ENSMUSG00000028466	1192.42	0.940568	0.0457358	20.5653	5.61965e-94	5.97066e-93
ENSMUSG00000020003	454.686	-1.1494	0.0559082	-20.5587	6.43092e-94	6.82911e-93
ENSMUSG00000058997	1236.5	-0.875622	0.0426076	-20.5509	7.56202e-94	8.02615e-93
ENSMUSG00000084203	97.1508	2.5238	0.122852	20.5435	8.80606e-94	9.34179e-93
ENSMUSG00000024975	163.053	-2.61294	0.127258	-20.5327	1.09997e-93	1.16629e-92
ENSMUSG00000090946	2133.84	1.35639	0.0660653	20.531	1.13762e-93	1.2056e-92
ENSMUSG00000066621	4389.54	-1.39008	0.0677166	-20.528	1.21162e-93	1.28336e-92
ENSMUSG00000032042	2654.41	0.690702	0.0336483	20.5271	1.2338e-93	1.30619e-92
ENSMUSG00000031983	411.742	1.7017	0.0829396	20.5174	1.50551e-93	1.59304e-92
ENSMUSG00000003810	1358.42	0.871397	0.0424845	20.5109	1.71982e-93	1.81889e-92
ENSMUSG00000026088	404.154	1.72583	0.0841727	20.5034	2.00647e-93	2.12097e-92
ENSMUSG00000033444	2076.79	0.667484	0.0325619	20.4989	2.20057e-93	2.32496e-92
ENSMUSG00000031925	322.301	-1.41774	0.0691678	-20.4972	2.28185e-93	2.40961e-92
ENSMUSG00000016256	52024	1.10759	0.0540627	20.4871	2.80565e-93	2.96123e-92
ENSMUSG00000084110	176.446	1.92801	0.0941352	20.4813	3.16343e-93	3.33716e-92
ENSMUSG00000033740	185.636	-2.43591	0.118942	-20.4798	3.26e-93	3.43558e-92
ENSMUSG00000022106	1072.72	-1.72025	0.0839973	-20.4798	3.26003e-93	3.43558e-92
ENSMUSG00000054000	442.989	-2.00471	0.0979905	-20.4582	5.0794e-93	5.35022e-92
ENSMUSG00000046157	1127.27	1.05155	0.051404	20.4566	5.24826e-93	5.52528e-92
ENSMUSG00000024429	1379.05	1.24585	0.060926	20.4486	6.178e-93	6.50081e-92
ENSMUSG00000098154	142.409	2.48198	0.12139	20.4463	6.47579e-93	6.81072e-92
ENSMUSG00000028136	4925.79	-0.98505	0.0481879	-20.4418	7.10078e-93	7.46425e-92
ENSMUSG00000000530	864.58	2.04457	0.100038	20.4379	7.70293e-93	8.09313e-92
ENSMUSG00000028927	187.653	-3.9001	0.190856	-20.4348	8.1988e-93	8.60977e-92
ENSMUSG00000021929	2796.03	1.30419	0.0638256	20.4336	8.40691e-93	8.82386e-92
ENSMUSG00000026519	975.308	1.11792	0.0547254	20.4278	9.45842e-93	9.92252e-92
ENSMUSG00000045658	1815.6	1.49421	0.0731573	20.4246	1.01089e-92	1.05995e-91
ENSMUSG00000036712	1883.41	1.25073	0.0612438	20.4222	1.06202e-92	1.113e-91
ENSMUSG00000068328	3057.83	0.748406	0.0366537	20.4183	1.15052e-92	1.20515e-91
ENSMUSG00000074553	316.324	1.26355	0.0618989	20.4132	1.27678e-92	1.33673e-91
ENSMUSG00000005534	1207.02	-1.10725	0.0542913	-20.3946	1.86556e-92	1.95217e-91
ENSMUSG00000082895	1012.16	-1.10574	0.0542386	-20.3866	2.19863e-92	2.29955e-91
ENSMUSG00000027907	1861.08	1.05095	0.0515558	20.3848	2.28226e-92	2.38582e-91
ENSMUSG00000082632	365.928	2.51495	0.123409	20.379	2.56723e-92	2.68238e-91
ENSMUSG00000004535	9508.78	0.887969	0.0435742	20.3783	2.60345e-92	2.71885e-91
ENSMUSG00000020015	846.408	-1.28473	0.0630469	-20.3773	2.65678e-92	2.77316e-91
ENSMUSG00000028191	1199.36	0.852044	0.0418238	20.3722	2.94958e-92	3.07723e-91
ENSMUSG00000040328	247.302	9.00854	0.44258	20.3546	4.22501e-92	4.40566e-91
ENSMUSG00000002812	5312.51	0.945871	0.0464976	20.3424	5.42381e-92	5.65288e-91
ENSMUSG00000043733	3108.49	0.521318	0.0256275	20.3422	5.44722e-92	5.67443e-91
ENSMUSG00000002250	945.279	1.59203	0.0782795	20.3378	5.95196e-92	6.19713e-91
ENSMUSG00000080746	671.832	-1.14065	0.0561002	-20.3323	6.65907e-92	6.9299e-91
[truncated: 37,180 more rows]
