# Supplementary material for: Reprogramming of macrophages employing gene regulatory and metabolic network models
Source: PLoS Comput Biol. 2020 Feb 25;16(2):e1007657. doi: 10.1371/journal.pcbi.1007657 (PMC7059956; doi:10.1371/journal.pcbi.1007657)
Supplement: S2 Table — Gene set enrichment analysis was performed using g:Profiler followed by filtering of enriched gene sets with customized scripts. (XLSX) [file pcbi.1007657.s011.xlsx]

## Sheet: Categories
short cut	category
ANP	Anabolic process
CAP	Catabolic process
CED	Cellular death
CEG	Cellular growth
DEV	Development
DIS	Disease related pathways
IMR	Immune response
MEP	Metabolic process
MIS	Miscellaneous
NAM	Nucleic acid metabolism
OXS	Oxidative stress
PRO	Protein transport /modification / processing
RES	response to stimuli
SIP	Signaling process
TRA	Transport

## Sheet: M1 up
category	p.value		Term.size	Query.size	Overlap.size	Term.id	domain	Term.name
CAP	1.4e-37	1.4e-37	865	2932	269	GO:0044265	BP	cellular macromolecule catabolic process
CAP	5.78e-23	5.78e-23	705	2932	200	GO:0009894	BP	regulation of catabolic process
CAP	1.29e-07	1.29e-07	116	2932	40	GO:0016052	BP	carbohydrate catabolic process
CAP	5.48e-06	5.48e-06	771	2932	154	GO:0043086	BP	negative regulation of catalytic activity
CED	1.01e-20	1.01e-20	570	2932	167	GO:0097190	BP	apoptotic signaling pathway
CED	2.05e-18	2.05e-18	588	2932	165	GO:0010942	BP	positive regulation of cell death
CED	4.02e-16	4.02e-16	354	2932	111	GO:0006914	BP	autophagy
CED	3.91e-14	3.91e-14	134	1244	60	KEGG:04210	keg	Apoptosis
CED	1.82e-09	1.82e-09	177	1244	62	KEGG:04218	keg	Cellular senescence
CED	1.89e-09	1.89e-09	165	1244	59	KEGG:04217	keg	Necroptosis
CED	2.33e-08	2.33e-08	949	2932	196	GO:0060548	BP	negative regulation of cell death
CED	2.66e-07	2.66e-07	316	2932	80	GO:0070997	BP	neuron death
CED	6.68e-06	6.68e-06	106	2932	34	GO:0071887	BP	leukocyte apoptotic process
CED	1.52e-05	1.52e-05	61	2932	23	GO:0097194	BP	execution phase of apoptosis
CED	8.08e-05	8.08e-05	76	2932	25	GO:0097192	BP	extrinsic apoptotic signaling pathway in absence of ligand
CED	0.000282	0.000282	130	1244	38	KEGG:04140	keg	Autophagy - animal
CED	0.00401	0.00401	92	2932	24	GO:1904019	BP	epithelial cell apoptotic process
CEG	4.02e-14	4.02e-14	901	2932	211	GO:0051726	BP	regulation of cell cycle
CEG	1.13e-08	1.13e-08	611	2932	139	GO:0008285	BP	negative regulation of cell proliferation
CEG	2.01e-08	2.01e-08	959	2932	198	GO:0022402	BP	cell cycle process
CEG	6.69e-08	6.69e-08	733	2932	157	GO:0000278	BP	mitotic cell cycle
CEG	1.79e-06	1.79e-06	614	2932	130	GO:0040008	BP	regulation of growth
CEG	1.96e-06	1.96e-06	268	2932	68	GO:0032943	BP	mononuclear cell proliferation
CEG	2.64e-06	2.64e-06	163	2932	47	GO:1902275	BP	regulation of chromatin organization
CEG	0.000242	0.000242	534	2932	106	GO:0051301	BP	cell division
CEG	0.000576	0.000576	110	2932	30	GO:0006997	BP	nucleus organization
CEG	0.000665	0.000665	362	2932	75	GO:0050673	BP	epithelial cell proliferation
CEG	0.00129	0.00129	75	2932	22	GO:0048661	BP	positive regulation of smooth muscle cell proliferation
CEG	0.0111	0.0111	89	2932	22	GO:0048145	BP	regulation of fibroblast proliferation
CEG	0.0357	0.0357	164	2932	33	GO:0035264	BP	multicellular organism growth
CEG	0.0465	0.0465	186	2932	36	GO:0007163	BP	establishment or maintenance of cell polarity
DAR	2.95e-10	2.95e-10	678	2932	157	GO:0006974	BP	cellular response to DNA damage stimulus
DAR	7.14e-07	7.14e-07	88	2932	32	GO:1905037	BP	autophagosome organization
DAR	6.18e-05	6.18e-05	63	1244	24	KEGG:04137	keg	Mitophagy - animal
DAR	0.000209	0.000209	484	2932	98	GO:0009611	BP	response to wounding
DAR	0.0154	0.0154	177	2932	37	GO:0048771	BP	tissue remodeling
DAR	0.0285	0.0285	191	2932	38	GO:0031099	BP	regeneration
DAR	0.0361	0.0361	50	2932	13	GO:2000779	BP	regulation of double-strand break repair
DEV	1.56e-11	1.56e-11	808	2932	185	GO:0044087	BP	regulation of cellular component biogenesis
DEV	3.09e-08	3.09e-08	123	1244	46	KEGG:04380	keg	Osteoclast differentiation
DEV	3.73e-07	3.73e-07	619	2932	134	GO:0051129	BP	negative regulation of cellular component organization
DEV	4.47e-07	4.47e-07	66	2932	27	GO:1902117	BP	positive regulation of organelle assembly
DEV	1.01e-06	1.01e-06	134	2932	42	GO:0008360	BP	regulation of cell shape
DEV	2.74e-06	2.74e-06	986	2932	191	GO:0035295	BP	tube development
DEV	1.07e-05	1.07e-05	392	2932	88	GO:0001701	BP	in utero embryonic development
DEV	1.44e-05	1.44e-05	652	2932	132	GO:0001944	BP	vasculature development
DEV	1.6e-05	1.6e-05	351	2932	80	GO:0051656	BP	establishment of organelle localization
DEV	1.98e-05	1.98e-05	314	2932	73	GO:0010256	BP	endomembrane system organization
DEV	3.35e-05	3.35e-05	450	2932	96	GO:0030031	BP	cell projection assembly
DEV	4.04e-05	4.04e-05	582	2932	118	GO:0030036	BP	actin cytoskeleton organization
DEV	9.45e-05	9.45e-05	295	2932	67	GO:0051235	BP	maintenance of location
DEV	0.000207	0.000207	114	2932	32	GO:0003158	BP	endothelium development
DEV	0.000376	0.000376	996	2932	179	GO:0048878	BP	chemical homeostasis
DEV	0.000623	0.000623	212	2932	49	GO:0045444	BP	fat cell differentiation
DEV	0.00068	0.00068	482	2932	95	GO:0002009	BP	morphogenesis of an epithelium
DEV	0.000842	0.000842	853	2932	154	GO:0031175	BP	neuron projection development
DEV	0.000988	0.000988	445	2932	88	GO:0061458	BP	reproductive system development
DEV	0.00147	0.00147	580	2932	109	GO:0120035	BP	regulation of plasma membrane bounded cell projection organization
DEV	0.00209	0.00209	450	2932	87	GO:0051493	BP	regulation of cytoskeleton organization
DEV	0.00243	0.00243	798	2932	142	GO:0019725	BP	cellular homeostasis
DEV	0.00361	0.00361	71	2932	20	GO:0048708	BP	astrocyte differentiation
DEV	0.00426	0.00426	103	2932	26	GO:0003279	BP	cardiac septum development
DEV	0.00819	0.00819	92	2932	23	GO:0001843	BP	neural tube closure
DEV	0.00888	0.00888	456	2932	84	GO:0090066	BP	regulation of anatomical structure size
DEV	0.00931	0.00931	302	2932	59	GO:1902903	BP	regulation of supramolecular fiber organization
DEV	0.00995	0.00995	303	2932	59	GO:0048871	BP	multicellular organismal homeostasis
DEV	0.0114	0.0114	111	2932	26	GO:0009791	BP	post-embryonic development
DEV	0.0137	0.0137	59	2932	16	GO:0097755	BP	positive regulation of blood vessel diameter
DEV	0.0177	0.0177	741	2932	126	GO:0060322	BP	head development
DEV	0.0187	0.0187	276	2932	53	GO:0008544	BP	epidermis development
DEV	0.0197	0.0197	72	2932	18	GO:0030279	BP	negative regulation of ossification
DEV	0.0214	0.0214	89	2932	21	GO:0030038	BP	contractile actin filament bundle assembly
DEV	0.0282	0.0282	940	2932	154	GO:0051093	BP	negative regulation of developmental process
DEV	0.0327	0.0327	199	2932	39	GO:0001894	BP	tissue homeostasis
DEV	0.036	0.036	66	2932	16	GO:0003281	BP	ventricular septum development
DEV	0.0361	0.0361	50	2932	13	GO:0061383	BP	trabecula morphogenesis
DEV	0.0412	0.0412	411	2932	72	GO:0048285	BP	organelle fission
DEV	0.0412	0.0412	154	2932	31	GO:0048284	BP	organelle fusion
DIS	2.04e-27	2.04e-27	201	1244	100	KEGG:05168	keg	Herpes simplex infection
DIS	3.64e-25	3.64e-25	206	1244	98	KEGG:05169	keg	Epstein-Barr virus infection
DIS	4.1e-21	4.1e-21	163	1244	79	KEGG:05164	keg	Influenza A
DIS	4.82e-19	4.82e-19	202	1244	87	KEGG:05167	keg	Kaposi's sarcoma-associated herpesvirus infection
DIS	5.12e-16	5.12e-16	131	1244	62	KEGG:05162	keg	Measles
DIS	6.23e-14	6.23e-14	334	1244	110	KEGG:05165	keg	Human papillomavirus infection
DIS	1.63e-13	1.63e-13	107	1244	51	KEGG:05145	keg	Toxoplasmosis
DIS	1.79e-13	1.79e-13	172	1244	69	KEGG:05152	keg	Tuberculosis
DIS	6.92e-12	6.92e-12	274	1244	91	KEGG:05166	keg	HTLV-I infection
DIS	9.77e-12	9.77e-12	217	1244	77	KEGG:05203	keg	Viral carcinogenesis
DIS	2.07e-11	2.07e-11	65	1244	35	KEGG:05140	keg	Leishmaniasis
DIS	3.7e-11	3.7e-11	57	1244	32	KEGG:05134	keg	Legionellosis
DIS	3.7e-11	3.7e-11	60	1244	33	KEGG:04940	keg	Type I diabetes mellitus
DIS	6.67e-11	6.67e-11	55	1244	31	KEGG:05332	keg	Graft-versus-host disease
DIS	2.56e-10	2.56e-10	130	1244	52	KEGG:05160	keg	Hepatitis C
DIS	3.26e-10	3.26e-10	77	1244	37	KEGG:05416	keg	Viral myocarditis
DIS	1.59e-09	1.59e-09	74	1244	35	KEGG:05133	keg	Pertussis
DIS	1.39e-08	1.39e-08	140	1244	51	KEGG:05161	keg	Hepatitis B
DIS	2.77e-08	2.77e-08	527	1244	134	KEGG:05200	keg	Pathways in cancer
DIS	3.86e-07	3.86e-07	100	1244	38	KEGG:05142	keg	Chagas disease (American trypanosomiasis)
DIS	6.35e-07	6.35e-07	64	1244	28	KEGG:05320	keg	Autoimmune thyroid disease
DIS	4.03e-06	4.03e-06	58	1244	25	KEGG:05321	keg	Inflammatory bowel disease (IBD)
DIS	8.29e-06	8.29e-06	91	1244	33	KEGG:05222	keg	Small cell lung cancer
DIS	9.48e-06	9.48e-06	68	1244	27	KEGG:05211	keg	Renal cell carcinoma
DIS	9.98e-06	9.98e-06	76	1244	29	KEGG:05220	keg	Chronic myeloid leukemia
DIS	9.98e-06	9.98e-06	76	1244	29	KEGG:05212	keg	Pancreatic cancer
DIS	2.12e-05	2.12e-05	142	1244	44	KEGG:05206	keg	MicroRNAs in cancer
DIS	3.82e-05	3.82e-05	50	1244	21	KEGG:05150	keg	Staphylococcus aureus infection
DIS	0.000135	0.000135	78	1244	27	KEGG:05132	keg	Salmonella infection
DIS	0.000267	0.000267	81	1244	27	KEGG:05323	keg	Rheumatoid arthritis
DIS	0.000282	0.000282	201	1244	53	KEGG:05205	keg	Proteoglycans in cancer
DIS	0.000282	0.000282	144	1244	41	KEGG:05418	keg	Fluid shear stress and atherosclerosis
DIS	0.000562	0.000562	89	1244	28	KEGG:05210	keg	Colorectal cancer
DIS	0.000622	0.000622	68	1244	23	KEGG:05221	keg	Acute myeloid leukemia
DIS	0.00191	0.00191	172	1244	44	KEGG:05202	keg	Transcriptional misregulation in cancer
DIS	0.00278	0.00278	98	1244	28	KEGG:05215	keg	Prostate cancer
DIS	0.0166	0.0166	67	1244	19	KEGG:05223	keg	Non-small cell lung cancer
DIS	0.017	0.017	72	1244	20	KEGG:05214	keg	Glioma
DIS	0.0289	0.0289	52	1244	15	KEGG:05014	keg	Amyotrophic lateral sclerosis (ALS)
DIS	0.0355	0.0355	58	1244	16	KEGG:05213	keg	Endometrial cancer
IMR	7.19e-37	7.19e-37	823	2932	258	GO:0034097	BP	response to cytokine
IMR	1.57e-35	1.57e-35	722	2932	233	GO:0045087	BP	innate immune response
IMR	9.34e-35	9.34e-35	499	2932	181	GO:0031347	BP	regulation of defense response
IMR	4.03e-34	4.03e-34	925	2932	272	GO:0051707	BP	response to other organism
IMR	2.47e-32	2.47e-32	711	2932	223	GO:0002252	BP	immune effector process
IMR	8.82e-28	8.82e-28	859	2932	243	GO:0002684	BP	positive regulation of immune system process
IMR	2.88e-27	2.88e-27	622	2932	193	GO:0001816	BP	cytokine production
IMR	1.5e-26	1.5e-26	232	2932	101	GO:0045088	BP	regulation of innate immune response
IMR	1.03e-25	1.03e-25	308	2932	119	GO:0032496	BP	response to lipopolysaccharide
IMR	1.85e-22	1.85e-22	107	1244	63	KEGG:04668	keg	TNF signaling pathway
IMR	2.85e-22	2.85e-22	586	2932	174	GO:0006954	BP	inflammatory response
IMR	3.44e-22	3.44e-22	161	1244	80	KEGG:04621	keg	NOD-like receptor signaling pathway
IMR	7.63e-21	7.63e-21	220	2932	89	GO:0007249	BP	I-kappaB kinase/NF-kappaB signaling
IMR	2.5e-20	2.5e-20	162	2932	73	GO:0071222	BP	cellular response to lipopolysaccharide
IMR	1.71e-18	1.71e-18	353	2932	116	GO:0044419	BP	interspecies interaction between organisms
IMR	5.33e-18	5.33e-18	93	2932	50	GO:0019882	BP	antigen processing and presentation
IMR	1.75e-17	1.75e-17	159	2932	68	GO:0002274	BP	myeloid leukocyte activation
IMR	1.9e-16	1.9e-16	549	2932	152	GO:0080135	BP	regulation of cellular response to stress
IMR	2.25e-16	2.25e-16	990	2932	235	GO:1901698	BP	response to nitrogen compound
IMR	4.36e-16	4.36e-16	313	2932	102	GO:0045862	BP	positive regulation of proteolysis
IMR	4.89e-16	4.89e-16	95	1244	51	KEGG:04620	keg	Toll-like receptor signaling pathway
IMR	1e-15	1e-15	887	2932	214	GO:0002520	BP	immune system development
IMR	1.03e-13	1.03e-13	80	1244	43	KEGG:04612	keg	Antigen processing and presentation
IMR	1.63e-13	1.63e-13	97	1244	48	KEGG:04064	keg	NF-kappa B signaling pathway
IMR	1.47e-11	1.47e-11	147	2932	55	GO:0002262	BP	myeloid cell homeostasis
IMR	2.07e-11	2.07e-11	53	1244	31	KEGG:05330	keg	Allograft rejection
IMR	4.24e-10	4.24e-10	167	1244	61	KEGG:04145	keg	Phagosome
IMR	6.45e-10	6.45e-10	94	2932	39	GO:0002821	BP	positive regulation of adaptive immune response
IMR	1.15e-09	1.15e-09	213	2932	66	GO:0034976	BP	response to endoplasmic reticulum stress
IMR	1.47e-09	1.47e-09	91	1244	40	KEGG:04657	keg	IL-17 signaling pathway
IMR	1.59e-09	1.59e-09	64	1244	32	KEGG:04622	keg	RIG-I-like receptor signaling pathway
IMR	1.63e-09	1.63e-09	582	2932	137	GO:0030155	BP	regulation of cell adhesion
IMR	3.57e-09	3.57e-09	107	2932	41	GO:0042107	BP	cytokine metabolic process
IMR	4.01e-09	4.01e-09	105	1244	43	KEGG:04066	keg	HIF-1 signaling pathway
IMR	6.06e-09	6.06e-09	260	2932	74	GO:0060326	BP	cell chemotaxis
IMR	1.53e-08	1.53e-08	301	2932	81	GO:0050900	BP	leukocyte migration
IMR	1.59e-08	1.59e-08	281	2932	77	GO:0007159	BP	leukocyte cell-cell adhesion
IMR	2.98e-08	2.98e-08	285	2932	77	GO:0043405	BP	regulation of MAP kinase activity
IMR	3.68e-08	3.68e-08	407	2932	100	GO:0002683	BP	negative regulation of immune system process
IMR	3.68e-08	3.68e-08	63	2932	28	GO:0046209	BP	nitric oxide metabolic process
IMR	4.62e-08	4.62e-08	83	2932	33	GO:0001909	BP	leukocyte mediated cytotoxicity
IMR	1.4e-07	1.4e-07	200	2932	58	GO:0070302	BP	regulation of stress-activated protein kinase signaling cascade
IMR	2.99e-07	2.99e-07	61	2932	26	GO:1901224	BP	positive regulation of NIK/NF-kappaB signaling
IMR	6.15e-07	6.15e-07	493	2932	111	GO:0009636	BP	response to toxic substance
IMR	5.14e-06	5.14e-06	161	1244	50	KEGG:04630	keg	Jak-STAT signaling pathway
IMR	6.9e-06	6.9e-06	144	2932	42	GO:1902107	BP	positive regulation of leukocyte differentiation
IMR	1.8e-05	1.8e-05	86	1244	31	KEGG:04658	keg	Th1 and Th2 cell differentiation
IMR	1.86e-05	1.86e-05	130	2932	38	GO:0070665	BP	positive regulation of leukocyte proliferation
IMR	2.89e-05	2.89e-05	295	1244	76	KEGG:04010	keg	MAPK signaling pathway
IMR	3.7e-05	3.7e-05	191	1244	54	KEGG:04062	keg	Chemokine signaling pathway
IMR	4.7e-05	4.7e-05	65	2932	23	GO:0007260	BP	tyrosine phosphorylation of STAT protein
IMR	6.67e-05	6.67e-05	158	1244	46	KEGG:04514	keg	Cell adhesion molecules (CAMs)
IMR	7.78e-05	7.78e-05	101	1244	33	KEGG:04659	keg	Th17 cell differentiation
IMR	0.00025	0.00025	120	1244	36	KEGG:04071	keg	Sphingolipid signaling pathway
IMR	0.000474	0.000474	71	1244	24	KEGG:04920	keg	Adipocytokine signaling pathway
IMR	0.000979	0.000979	70	1244	23	KEGG:04662	keg	B cell receptor signaling pathway
IMR	0.00165	0.00165	182	2932	42	GO:0010810	BP	regulation of cell-substrate adhesion
IMR	0.00179	0.00179	109	1244	31	KEGG:04650	keg	Natural killer cell mediated cytotoxicity
IMR	0.00207	0.00207	87	1244	26	KEGG:04666	keg	Fc gamma R-mediated phagocytosis
IMR	0.00302	0.00302	85	2932	23	GO:0050830	BP	defense response to Gram-positive bacterium
IMR	0.00328	0.00328	264	1244	61	KEGG:04060	keg	Cytokine-cytokine receptor interaction
IMR	0.00598	0.00598	111	2932	27	GO:0031929	BP	TOR signaling
IMR	0.0108	0.0108	105	2932	25	GO:0014065	BP	phosphatidylinositol 3-kinase signaling
IMR	0.017	0.017	101	1244	26	KEGG:04660	keg	T cell receptor signaling pathway
IMR	0.0213	0.0213	78	2932	19	GO:0050852	BP	T cell receptor signaling pathway
IMR	0.0214	0.0214	89	2932	21	GO:0030168	BP	platelet activation
IMR	0.0261	0.0261	53	2932	14	GO:0033627	BP	cell adhesion mediated by integrin
MEP	8.96e-16	8.96e-16	974	2932	230	GO:0032269	BP	negative regulation of cellular protein metabolic process
MEP	2.75e-07	2.75e-07	93	2932	34	GO:0006090	BP	pyruvate metabolic process
MEP	2.81e-05	2.81e-05	64	1244	25	KEGG:05230	keg	Central carbon metabolism in cancer
MEP	0.000726	0.000726	127	2932	33	GO:0034249	BP	negative regulation of cellular amide metabolic process
MEP	0.000827	0.000827	65	1244	22	KEGG:00010	keg	Glycolysis / Gluconeogenesis
MEP	0.0025	0.0025	290	2932	60	GO:0046486	BP	glycerolipid metabolic process
MEP	0.00274	0.00274	159	2932	37	GO:0043112	BP	receptor metabolic process
MEP	0.0111	0.0111	89	2932	22	GO:0019751	BP	polyol metabolic process
MEP	0.0141	0.0141	119	1244	30	KEGG:01200	keg	Carbon metabolism
MEP	0.0261	0.0261	102	2932	23	GO:0006639	BP	acylglycerol metabolic process
MEP	0.0334	0.0334	60	2932	15	GO:0015914	BP	phospholipid transport
MIS	2.83e-12	2.83e-12	586	2932	147	GO:0010638	BP	positive regulation of organelle organization
MIS	1.98e-09	1.98e-09	821	2932	179	GO:0040012	BP	regulation of locomotion
MIS	5.15e-05	5.15e-05	295	2932	68	GO:0007568	BP	aging
MIS	0.000188	0.000188	336	2932	73	GO:0001667	BP	ameboidal-type cell migration
MIS	0.00338	0.00338	56	2932	17	GO:1905515	BP	non-motile cilium assembly
MIS	0.00681	0.00681	75	2932	20	GO:0007044	BP	cell-substrate junction assembly
MIS	0.016	0.016	60	2932	16	GO:0022406	BP	membrane docking
MIS	0.0168	0.0168	91	1244	24	KEGG:04211	keg	Longevity regulating pathway
MIS	0.018	0.018	199	1244	45	KEGG:04510	keg	Focal adhesion
MIS	0.0305	0.0305	156	2932	32	GO:0003018	BP	vascular process in circulatory system
MIS	0.0364	0.0364	63	1244	17	KEGG:04213	keg	Longevity regulating pathway - multiple species
MIS	0.0384	0.0384	106	2932	23	GO:0031644	BP	regulation of neurological system process
NAM	1.44e-09	1.44e-09	357	2932	95	GO:0034655	BP	nucleobase-containing compound catabolic process
NAM	6.32e-08	6.32e-08	88	2932	34	GO:0009185	BP	ribonucleoside diphosphate metabolic process
NAM	1.66e-07	1.66e-07	83	2932	32	GO:0019359	BP	nicotinamide nucleotide biosynthetic process
NAM	6.15e-07	6.15e-07	118	2932	39	GO:0009166	BP	nucleotide catabolic process
NAM	4.69e-05	4.69e-05	566	2932	115	GO:0016071	BP	mRNA metabolic process
NAM	0.0262	0.0262	838	2932	139	GO:0006259	BP	DNA metabolic process
OXS	7.53e-11	7.53e-11	324	2932	92	GO:0070482	BP	response to oxygen levels
OXS	8.11e-11	8.11e-11	400	2932	107	GO:0006979	BP	response to oxidative stress
OXS	1.38e-09	1.38e-09	228	2932	69	GO:0072593	BP	reactive oxygen species metabolic process
OXS	2.14e-09	2.14e-09	497	2932	121	GO:0007005	BP	mitochondrion organization
OXS	4.27e-07	4.27e-07	82	2932	31	GO:0061726	BP	mitochondrion disassembly
OXS	5.33e-06	5.33e-06	133	2932	40	GO:0042542	BP	response to hydrogen peroxide
OXS	3.3e-05	3.3e-05	68	2932	24	GO:0051881	BP	regulation of mitochondrial membrane potential
OXS	0.000375	0.000375	51	2932	18	GO:0046902	BP	regulation of mitochondrial membrane permeability
OXS	0.0069	0.0069	70	2932	19	GO:0051341	BP	regulation of oxidoreductase activity
PRO	6.24e-30	6.24e-30	858	2932	248	GO:0070647	BP	protein modification by small protein conjugation or removal
PRO	4.21e-13	4.21e-13	679	2932	167	GO:0033365	BP	protein localization to organelle
PRO	7.1e-13	7.1e-13	887	2932	204	GO:0032880	BP	regulation of protein localization
PRO	3.71e-11	3.71e-11	436	2932	115	GO:0016570	BP	histone modification
PRO	6.82e-11	6.82e-11	782	2932	178	GO:0006886	BP	intracellular protein transport
PRO	6.33e-09	6.33e-09	341	2932	90	GO:0018212	BP	peptidyl-tyrosine modification
PRO	4.25e-08	4.25e-08	334	2932	86	GO:0018205	BP	peptidyl-lysine modification
PRO	8.3e-06	8.3e-06	290	2932	70	GO:0018105	BP	peptidyl-serine phosphorylation
PRO	8.5e-06	8.5e-06	221	2932	57	GO:0043543	BP	protein acylation
PRO	1.18e-05	1.18e-05	410	2932	91	GO:0072657	BP	protein localization to membrane
PRO	1.22e-05	1.22e-05	95	2932	31	GO:0035601	BP	protein deacylation
PRO	4.13e-05	4.13e-05	137	1244	42	KEGG:04120	keg	Ubiquitin mediated proteolysis
PRO	6.18e-05	6.18e-05	162	1244	47	KEGG:04141	keg	Protein processing in endoplasmic reticulum
PRO	7.39e-05	7.39e-05	216	2932	53	GO:0046777	BP	protein autophosphorylation
PRO	0.000119	0.000119	905	2932	168	GO:0034622	BP	cellular protein-containing complex assembly
PRO	0.000122	0.000122	111	2932	32	GO:0035966	BP	response to topologically incorrect protein
PRO	0.000124	0.000124	242	2932	57	GO:0006470	BP	protein dephosphorylation
PRO	0.000795	0.000795	102	2932	28	GO:0034968	BP	histone lysine methylation
PRO	0.00162	0.00162	193	2932	44	GO:0016485	BP	protein processing
PRO	0.00169	0.00169	112	2932	29	GO:0018107	BP	peptidyl-threonine phosphorylation
PRO	0.00186	0.00186	87	2932	24	GO:0006497	BP	protein lipidation
PRO	0.00395	0.00395	52	2932	16	GO:0070988	BP	demethylation
PRO	0.0047	0.0047	507	2932	94	GO:0051259	BP	protein complex oligomerization
PRO	0.00818	0.00818	240	2932	49	GO:0031647	BP	regulation of protein stability
PRO	0.00884	0.00884	247	2932	50	GO:1990778	BP	protein localization to cell periphery
PRO	0.0355	0.0355	58	1244	16	KEGG:00310	keg	Lysine degradation
RES	1.41e-10	1.41e-10	932	2932	203	GO:0014070	BP	response to organic cyclic compound
RES	5.71e-08	5.71e-08	331	2932	85	GO:0035690	BP	cellular response to drug
RES	7.15e-07	7.15e-07	881	2932	177	GO:0009725	BP	response to hormone
RES	1.47e-06	1.47e-06	485	2932	108	GO:0010035	BP	response to inorganic substance
RES	2.03e-06	2.03e-06	51	2932	22	GO:0043620	BP	regulation of DNA-templated transcription in response to stress
RES	3.01e-06	3.01e-06	298	2932	73	GO:0071496	BP	cellular response to external stimulus
RES	6.47e-05	6.47e-05	487	2932	101	GO:0009991	BP	response to extracellular stimulus
RES	7.33e-05	7.33e-05	94	2932	29	GO:0009408	BP	response to heat
RES	0.000167	0.000167	70	2932	23	GO:0071260	BP	cellular response to mechanical stimulus
RES	0.00302	0.00302	127	2932	31	GO:0046683	BP	response to organophosphorus
RES	0.00802	0.00802	130	2932	30	GO:0009411	BP	response to UV
RES	0.00828	0.00828	56	2932	16	GO:0010332	BP	response to gamma radiation
RES	0.0146	0.0146	194	2932	40	GO:0071559	BP	response to transforming growth factor beta
RES	0.0265	0.0265	190	2932	38	GO:1901654	BP	response to ketone
RES	0.0434	0.0434	79	1244	20	KEGG:01524	keg	Platinum drug resistance
SIP	9.66e-23	9.66e-23	347	2932	123	GO:0043900	BP	regulation of multi-organism process
SIP	2.13e-22	2.13e-22	638	2932	185	GO:0032101	BP	regulation of response to external stimulus
SIP	2.38e-14	2.38e-14	642	2932	164	GO:0051345	BP	positive regulation of hydrolase activity
SIP	2.94e-14	2.94e-14	865	2932	205	GO:1902533	BP	positive regulation of intracellular signal transduction
SIP	7.1e-13	7.1e-13	915	2932	209	GO:0042327	BP	positive regulation of phosphorylation
SIP	4.12e-12	4.12e-12	686	2932	165	GO:0045859	BP	regulation of protein kinase activity
SIP	1.07e-11	1.07e-11	490	2932	127	GO:1902532	BP	negative regulation of intracellular signal transduction
SIP	1.87e-11	1.87e-11	341	2932	97	GO:0051090	BP	regulation of DNA binding transcription factor activity
SIP	1.11e-09	1.11e-09	112	1244	46	KEGG:04625	keg	C-type lectin receptor signaling pathway
SIP	4.44e-09	4.44e-09	789	2932	172	GO:0000122	BP	negative regulation of transcription by RNA polymerase II
SIP	6.41e-09	6.41e-09	441	2932	109	GO:0042326	BP	negative regulation of phosphorylation
SIP	8.2e-09	8.2e-09	427	2932	106	GO:0007264	BP	small GTPase mediated signal transduction
SIP	9.08e-08	9.08e-08	222	2932	63	GO:0030522	BP	intracellular receptor signaling pathway
SIP	7.27e-07	7.27e-07	340	2932	83	GO:0051098	BP	regulation of binding
SIP	1.99e-06	1.99e-06	67	1244	28	KEGG:04115	keg	p53 signaling pathway
SIP	4.03e-06	4.03e-06	121	1244	41	KEGG:04722	keg	Neurotrophin signaling pathway
SIP	9.11e-06	9.11e-06	413	2932	92	GO:0043087	BP	regulation of GTPase activity
SIP	1.28e-05	1.28e-05	128	2932	38	GO:0072331	BP	signal transduction by p53 class mediator
SIP	2.67e-05	2.67e-05	100	1244	34	KEGG:04933	keg	AGE-RAGE signaling pathway in diabetic complications
SIP	4.42e-05	4.42e-05	58	1244	23	KEGG:04623	keg	Cytosolic DNA-sensing pathway
SIP	0.000206	0.000206	110	1244	34	KEGG:04931	keg	Insulin resistance
SIP	0.000267	0.000267	81	1244	27	KEGG:01521	keg	EGFR tyrosine kinase inhibitor resistance
SIP	0.000474	0.000474	71	1244	24	KEGG:04917	keg	Prolactin signaling pathway
SIP	0.000732	0.000732	175	2932	42	GO:0043491	BP	protein kinase B signaling
SIP	0.00131	0.00131	140	1244	38	KEGG:04910	keg	Insulin signaling pathway
SIP	0.00248	0.00248	64	2932	19	GO:0006367	BP	transcription initiation from RNA polymerase II promoter
SIP	0.00252	0.00252	345	1244	77	KEGG:04151	keg	PI3K-Akt signaling pathway
SIP	0.00275	0.00275	131	1244	35	KEGG:04068	keg	FoxO signaling pathway
SIP	0.00306	0.00306	94	1244	27	KEGG:01522	keg	Endocrine resistance
SIP	0.00326	0.00326	183	2932	41	GO:1903531	BP	negative regulation of secretion by cell
SIP	0.00492	0.00492	116	1244	31	KEGG:04919	keg	Thyroid hormone signaling pathway
SIP	0.00502	0.00502	63	2932	18	GO:0043462	BP	regulation of ATPase activity
SIP	0.00855	0.00855	512	2932	93	GO:0007169	BP	transmembrane receptor protein tyrosine kinase signaling pathway
SIP	0.00918	0.00918	59	1244	18	KEGG:04370	keg	VEGF signaling pathway
SIP	0.00979	0.00979	62	2932	17	GO:0060389	BP	pathway-restricted SMAD protein phosphorylation
SIP	0.0124	0.0124	210	1244	48	KEGG:04015	keg	Rap1 signaling pathway
SIP	0.0141	0.0141	66	1244	19	KEGG:04664	keg	Fc epsilon RI signaling pathway
SIP	0.0165	0.0165	50	2932	14	GO:0032922	BP	circadian regulation of gene expression
SIP	0.0213	0.0213	100	2932	23	GO:0090100	BP	positive regulation of transmembrane receptor protein serine/threonine kinase signaling pathway
SIP	0.024	0.024	124	1244	30	KEGG:04152	keg	AMPK signaling pathway
SIP	0.0256	0.0256	135	1244	32	KEGG:04371	keg	Apelin signaling pathway
SIP	0.0256	0.0256	230	1244	50	KEGG:04014	keg	Ras signaling pathway
SIP	0.0402	0.0402	95	2932	21	GO:0007229	BP	integrin-mediated signaling pathway
SIP	0.0434	0.0434	146	1244	33	KEGG:04072	keg	Phospholipase D signaling pathway
SIP	0.0483	0.0483	363	2932	64	GO:0198738	BP	cell-cell signaling by wnt
TRA	4.46e-11	4.46e-11	880	2932	196	GO:0051050	BP	positive regulation of transport
TRA	1.77e-09	1.77e-09	837	2932	182	GO:0032940	BP	secretion by cell
TRA	8.61e-09	8.61e-09	756	2932	165	GO:0060341	BP	regulation of cellular localization
TRA	1.23e-07	1.23e-07	258	1244	76	KEGG:04144	keg	Endocytosis
TRA	1.38e-06	1.38e-06	428	2932	98	GO:0060627	BP	regulation of vesicle-mediated transport
TRA	2.42e-06	2.42e-06	259	2932	66	GO:0006839	BP	mitochondrial transport
TRA	2.76e-05	2.76e-05	137	2932	39	GO:0030705	BP	cytoskeleton-dependent intracellular transport
TRA	3.23e-05	3.23e-05	215	2932	54	GO:0048193	BP	Golgi vesicle transport
TRA	0.000122	0.000122	141	2932	38	GO:0051170	BP	import into nucleus
TRA	0.000328	0.000328	132	2932	35	GO:0016482	BP	cytosolic transport
TRA	0.000894	0.000894	155	2932	38	GO:0016197	BP	endosomal transport
TRA	0.00189	0.00189	269	2932	57	GO:0016050	BP	vesicle organization
TRA	0.00232	0.00232	632	2932	116	GO:0006897	BP	endocytosis
TRA	0.0199	0.0199	105	2932	24	GO:0007034	BP	vacuolar transport
TRA	0.0254	0.0254	85	2932	20	GO:0010522	BP	regulation of calcium ion transport into cytosol
TRA	0.0404	0.0404	67	2932	16	GO:0098876	BP	vesicle-mediated transport to the plasma membrane

## Sheet: M2 up
category	p.value		Term.size	Query.size	Overlap.size	Term.id	domain	Term.name
ANP	8.51e-31	8.51e-31	259	2772	113	GO:0042254	BP	ribosome biogenesis
ANP	7.52e-11	7.52e-11	609	2772	143	GO:0044283	BP	small molecule biosynthetic process
ANP	2.49e-09	2.49e-09	676	2772	149	GO:1901137	BP	carbohydrate derivative biosynthetic process
ANP	1.89e-07	1.89e-07	506	2772	113	GO:0008610	BP	lipid biosynthetic process
ANP	2.36e-07	2.36e-07	289	2772	74	GO:0009101	BP	glycoprotein biosynthetic process
ANP	0.0101	0.0101	76	1223	24	KEGG:01230	keg	Biosynthesis of amino acids
CAP	2.49e-09	2.49e-09	202	2772	62	GO:0046395	BP	carboxylic acid catabolic process
CAP	2.9e-08	2.9e-08	265	2772	72	GO:0016042	BP	lipid catabolic process
CAP	6.59e-07	6.59e-07	55	1223	27	KEGG:00280	keg	Valine, leucine and isoleucine degradation
CAP	3.98e-05	3.98e-05	602	2772	119	GO:0031329	BP	regulation of cellular catabolic process
CAP	0.000486	0.000486	437	2772	87	GO:1901361	BP	organic cyclic compound catabolic process
CAP	0.00129	0.00129	119	2772	31	GO:1901136	BP	carbohydrate derivative catabolic process
CAP	0.034	0.034	97	2772	22	GO:1901800	BP	positive regulation of proteasomal protein catabolic process
CAP	0.048	0.048	95	2772	21	GO:0051261	BP	protein depolymerization
CED	0.000771	0.000771	570	2772	107	GO:0097190	BP	apoptotic signaling pathway
CED	0.0204	0.0204	588	2772	100	GO:0010942	BP	positive regulation of cell death
CED	0.0295	0.0295	73	2772	18	GO:0070227	BP	lymphocyte apoptotic process
CEG	1.08e-15	1.08e-15	130	1223	62	KEGG:03010	keg	Ribosome
CEG	8.23e-11	8.23e-11	125	2772	48	GO:0009451	BP	RNA modification
CEG	2.99e-07	2.99e-07	64	2772	27	GO:0042255	BP	ribosome assembly
CEG	2.74e-05	2.74e-05	959	2772	176	GO:0022402	BP	cell cycle process
CEG	0.000123	0.000123	505	2772	101	GO:0010564	BP	regulation of cell cycle process
CEG	0.000409	0.000409	566	2772	108	GO:1903047	BP	mitotic cell cycle process
CEG	0.000556	0.000556	55	2772	19	GO:0032392	BP	DNA geometric change
CEG	0.00134	0.00134	114	2772	30	GO:0000723	BP	telomere maintenance
CEG	0.00245	0.00245	78	1223	26	KEGG:03008	keg	Ribosome biogenesis in eukaryotes
CEG	0.00398	0.00398	534	2772	97	GO:0051301	BP	cell division
CEG	0.0127	0.0127	711	2772	120	GO:0006325	BP	chromatin organization
CEG	0.0178	0.0178	148	2772	32	GO:0007051	BP	spindle organization
CEG	0.0275	0.0275	89	2772	21	GO:0048145	BP	regulation of fibroblast proliferation
CEG	0.034	0.034	328	2772	59	GO:0022411	BP	cellular component disassembly
CEG	0.0413	0.0413	117	2772	25	GO:0048660	BP	regulation of smooth muscle cell proliferation
DAR	2.74e-05	2.74e-05	678	2772	132	GO:0006974	BP	cellular response to DNA damage stimulus
DAR	0.000368	0.000368	81	2772	25	GO:0031100	BP	animal organ regeneration
DEV	0.0011	0.0011	92	2772	26	GO:0030316	BP	osteoclast differentiation
DEV	0.00189	0.00189	212	2772	47	GO:0045444	BP	fat cell differentiation
DEV	0.0041	0.0041	145	2772	34	GO:0061008	BP	hepaticobiliary system development
DEV	0.00521	0.00521	798	2772	136	GO:0019725	BP	cellular homeostasis
DEV	0.00945	0.00945	664	2772	114	GO:0072358	BP	cardiovascular system development
DEV	0.0131	0.0131	374	2772	69	GO:0001503	BP	ossification
DEV	0.018	0.018	898	2772	146	GO:0022603	BP	regulation of anatomical structure morphogenesis
DEV	0.0185	0.0185	619	2772	105	GO:0051129	BP	negative regulation of cellular component organization
DEV	0.0216	0.0216	325	2772	60	GO:0032535	BP	regulation of cellular component size
DEV	0.0271	0.0271	106	2772	24	GO:0055088	BP	lipid homeostasis
DEV	0.029	0.029	344	2772	62	GO:0007015	BP	actin filament organization
DEV	0.0295	0.0295	450	2772	78	GO:0051493	BP	regulation of cytoskeleton organization
DEV	0.0472	0.0472	89	2772	20	GO:0030004	BP	cellular monovalent inorganic cation homeostasis
IMR	6.71e-07	6.71e-07	123	1223	45	KEGG:04142	keg	Lysosome
IMR	3.46e-05	3.46e-05	233	2772	57	GO:0007162	BP	negative regulation of cell adhesion
IMR	7.69e-05	7.69e-05	206	2772	51	GO:0070663	BP	regulation of leukocyte proliferation
IMR	0.000226	0.000226	108	2772	31	GO:1903038	BP	negative regulation of leukocyte cell-cell adhesion
IMR	0.0014	0.0014	59	2772	19	GO:0032623	BP	interleukin-2 production
IMR	0.00719	0.00719	139	2772	32	GO:0002819	BP	regulation of adaptive immune response
IMR	0.0086	0.0086	549	2772	97	GO:0080135	BP	regulation of cellular response to stress
IMR	0.0133	0.0133	72	2772	19	GO:0050764	BP	regulation of phagocytosis
IMR	0.0159	0.0159	213	2772	43	GO:0034976	BP	response to endoplasmic reticulum stress
IMR	0.0244	0.0244	887	2772	143	GO:0002520	BP	immune system development
IMR	0.028	0.028	67	2772	17	GO:0002312	BP	B cell activation involved in immune response
IMR	0.0317	0.0317	52	2772	14	GO:0016445	BP	somatic diversification of immunoglobulins
IMR	0.0332	0.0332	308	2772	56	GO:0032496	BP	response to lipopolysaccharide
IMR	0.0385	0.0385	59	2772	15	GO:0002637	BP	regulation of immunoglobulin production
MEP	2.74e-28	2.74e-28	859	2772	237	GO:0043603	BP	cellular amide metabolic process
MEP	7.39e-21	7.39e-21	885	2772	222	GO:0043436	BP	oxoacid metabolic process
MEP	6.51e-11	6.51e-11	881	2772	190	GO:0044255	BP	cellular lipid metabolic process
MEP	8.13e-10	8.13e-10	260	2772	75	GO:0006790	BP	sulfur compound metabolic process
MEP	3.37e-09	3.37e-09	428	2772	105	GO:0051186	BP	cofactor metabolic process
MEP	6.07e-08	6.07e-08	601	2772	131	GO:0017144	BP	drug metabolic process
MEP	1.45e-07	1.45e-07	958	2772	188	GO:0019637	BP	organophosphate metabolic process
MEP	2.15e-07	2.15e-07	519	2772	115	GO:0005975	BP	carbohydrate metabolic process
MEP	8.67e-07	8.67e-07	124	2772	40	GO:1901657	BP	glycosyl compound metabolic process
MEP	0.00034	0.00034	119	1223	38	KEGG:01200	keg	Carbon metabolism
MEP	0.000723	0.000723	110	2772	30	GO:0016125	BP	sterol metabolic process
MEP	0.00195	0.00195	52	1223	20	KEGG:01212	keg	Fatty acid metabolism
MEP	0.00484	0.00484	377	2772	72	GO:0006091	BP	generation of precursor metabolites and energy
MEP	0.0131	0.0131	88	2772	22	GO:0006664	BP	glycolipid metabolic process
MEP	0.0132	0.0132	285	2772	55	GO:0019216	BP	regulation of lipid metabolic process
MEP	0.0157	0.0157	95	2772	23	GO:0006022	BP	aminoglycan metabolic process
MEP	0.0227	0.0227	163	2772	34	GO:0042180	BP	cellular ketone metabolic process
MEP	0.0227	0.0227	151	2772	32	GO:0097164	BP	ammonium ion metabolic process
MEP	0.0295	0.0295	73	2772	18	GO:0019915	BP	lipid storage
MEP	0.0317	0.0317	51	1223	17	KEGG:00330	keg	Arginine and proline metabolism
MEP	0.0324	0.0324	162	2772	33	GO:0045333	BP	cellular respiration
MEP	0.0397	0.0397	159	2772	32	GO:0043112	BP	receptor metabolic process
MIS	0.0472	0.0472	89	2772	20	GO:0034332	BP	adherens junction organization
NAM	4.07e-29	4.07e-29	421	2772	149	GO:0034660	BP	ncRNA metabolic process
NAM	4.23e-08	4.23e-08	838	2772	171	GO:0006259	BP	DNA metabolic process
NAM	1.39e-06	1.39e-06	665	2772	136	GO:0055086	BP	nucleobase-containing small molecule metabolic process
NAM	0.000147	0.000147	63	2772	22	GO:0090502	BP	RNA phosphodiester bond hydrolysis, endonucleolytic
NAM	0.0104	0.0104	55	2772	16	GO:0072527	BP	pyrimidine-containing compound metabolic process
NAM	0.0241	0.0241	128	2772	28	GO:0072524	BP	pyridine-containing compound metabolic process
NAM	0.0385	0.0385	59	2772	15	GO:0006278	BP	RNA-dependent DNA biosynthetic process
NAM	0.04	0.04	178	1223	43	KEGG:00230	keg	Purine metabolism
OXS	7.82e-05	7.82e-05	944	2772	171	GO:1901701	BP	cellular response to oxygen-containing compound
OXS	0.00044	0.00044	54	2772	19	GO:0006749	BP	glutathione metabolic process
OXS	0.00049	0.00049	83	1223	29	KEGG:04146	keg	Peroxisome
OXS	0.00189	0.00189	212	2772	47	GO:0000302	BP	response to reactive oxygen species
OXS	0.00433	0.00433	497	2772	91	GO:0007005	BP	mitochondrion organization
OXS	0.046	0.046	66	2772	16	GO:1903201	BP	regulation of oxidative stress-induced cell death
PRO	0.0011	0.0011	679	2772	123	GO:0033365	BP	protein localization to organelle
PRO	0.00241	0.00241	887	2772	152	GO:0032880	BP	regulation of protein localization
PRO	0.00359	0.00359	545	2772	99	GO:0031400	BP	negative regulation of protein modification process
PRO	0.00527	0.00527	468	2772	86	GO:1903827	BP	regulation of cellular protein localization
PRO	0.00623	0.00623	782	2772	133	GO:0006886	BP	intracellular protein transport
PRO	0.0177	0.0177	74	2772	19	GO:0051289	BP	protein homotetramerization
PRO	0.0178	0.0178	399	2772	72	GO:0016311	BP	dephosphorylation
PRO	0.0383	0.0383	240	2772	45	GO:0031647	BP	regulation of protein stability
RES	5.22e-06	5.22e-06	230	2772	59	GO:0032868	BP	response to insulin
RES	0.000271	0.000271	485	2772	96	GO:0010035	BP	response to inorganic substance
RES	0.00245	0.00245	921	2772	157	GO:0042493	BP	response to drug
RES	0.00334	0.00334	110	2772	28	GO:0071466	BP	cellular response to xenobiotic stimulus
RES	0.00368	0.00368	298	2772	60	GO:0071496	BP	cellular response to external stimulus
RES	0.00653	0.00653	269	2772	54	GO:0071214	BP	cellular response to abiotic stimulus
RES	0.0144	0.0144	533	2772	93	GO:0071407	BP	cellular response to organic cyclic compound
RES	0.0193	0.0193	143	2772	31	GO:0071236	BP	cellular response to antibiotic
RES	0.0193	0.0193	64	2772	17	GO:0071385	BP	cellular response to glucocorticoid stimulus
RES	0.0235	0.0235	116	2772	26	GO:1990830	BP	cellular response to leukemia inhibitory factor
RES	0.0243	0.0243	532	2772	91	GO:0071396	BP	cellular response to lipid
RES	0.0285	0.0285	416	2772	73	GO:0009314	BP	response to radiation
RES	0.0359	0.0359	226	2772	43	GO:0097237	BP	cellular response to toxic substance
RES	0.0396	0.0396	190	2772	37	GO:0071216	BP	cellular response to biotic stimulus
RES	0.0459	0.0459	224	2772	42	GO:0009743	BP	response to carbohydrate
SIP	1.19e-05	1.19e-05	314	2772	73	GO:0032259	BP	methylation
SIP	2.81e-05	2.81e-05	837	2772	157	GO:0051338	BP	regulation of transferase activity
SIP	0.000191	0.000191	413	2772	85	GO:0043087	BP	regulation of GTPase activity
SIP	0.000771	0.000771	285	2772	61	GO:0006417	BP	regulation of translation
SIP	0.00119	0.00119	437	2772	85	GO:0045860	BP	positive regulation of protein kinase activity
SIP	0.00158	0.00158	79	2772	23	GO:0140053	BP	mitochondrial gene expression
SIP	0.00236	0.00236	753	2772	132	GO:2000145	BP	regulation of cell motility
SIP	0.00315	0.00315	427	2772	81	GO:0007264	BP	small GTPase mediated signal transduction
SIP	0.004	0.004	128	2772	31	GO:0072331	BP	signal transduction by p53 class mediator
SIP	0.00718	0.00718	53	2772	16	GO:0051058	BP	negative regulation of small GTPase mediated signal transduction
SIP	0.00735	0.00735	174	2772	38	GO:0042594	BP	response to starvation
SIP	0.00779	0.00779	134	2772	31	GO:0048017	BP	inositol lipid-mediated signaling
SIP	0.0193	0.0193	64	2772	17	GO:0043966	BP	histone H3 acetylation
SIP	0.0228	0.0228	754	2772	124	GO:0023014	BP	signal transduction by protein phosphorylation
SIP	0.0235	0.0235	865	2772	140	GO:1902533	BP	positive regulation of intracellular signal transduction
SIP	0.0251	0.0251	341	2772	62	GO:0051090	BP	regulation of DNA binding transcription factor activity
SIP	0.0278	0.0278	253	2772	48	GO:0031098	BP	stress-activated protein kinase signaling cascade
SIP	0.0283	0.0283	95	2772	22	GO:0035335	BP	peptidyl-tyrosine dephosphorylation
SIP	0.0285	0.0285	136	2772	29	GO:2000058	BP	regulation of ubiquitin-dependent protein catabolic process
SIP	0.0315	0.0315	512	2772	87	GO:0007169	BP	transmembrane receptor protein tyrosine kinase signaling pathway
TRA	0.00777	0.00777	259	2772	52	GO:0006839	BP	mitochondrial transport
TRA	0.0249	0.0249	695	2772	115	GO:0098657	BP	import into cell
TRA	0.0322	0.0322	224	2772	43	GO:0072659	BP	protein localization to plasma membrane
TRA	0.0359	0.0359	53	2772	14	GO:0080171	BP	lytic vacuole organization

## Sheet: pie chart
short cut	category	M1 up
NAM	Nucleic acid metabolism	297
OXS	Oxidative stress	310
DAR	Damage response	327
MEP	Metabolic process	381
RES	response to stimuli	399
DIS	Disease related pathways	486
MIS	Miscellaneous	491
CAP	Catabolic process	503
CED	Cellular death	533
TRA	Transport	562
CEG	Cellular growth	595
DEV	Development	1023
SIP	Signaling process	1026
PRO	Protein transport /modification / processing	1038
IMR	Immune response	1117
short cut	category	M2 up
DAR	Damage response	155
CED	Cellular death	163
TRA	Transport	290
MIS	Miscellaneous	290
CAP	Catabolic process	292
OXS	Oxidative stress	295
ANP	Anabolic process	308
IMR	Immune response	374
PRO	Protein transport /modification / processing	374
RES	response to stimuli	419
NAM	Nucleic acid metabolism	452
CEG	Cellular growth	550
DEV	Development	557
SIP	Signaling process	657
MEP	Metabolic process	730
