# Supplementary material for: Reprogramming of macrophages employing gene regulatory and metabolic network models
Source: PLoS Comput Biol. 2020 Feb 25;16(2):e1007657. doi: 10.1371/journal.pcbi.1007657 (PMC7059956; doi:10.1371/journal.pcbi.1007657)
Supplement: S3 Table — (XLSX) [file pcbi.1007657.s012.xlsx]

## Sheet: S3, predicted flux
Reaction	Predicted flux
	M0	M1	M2
10FTHF5GLUtl	0	0	0
10FTHF5GLUtm	0	0	0
10FTHFtl	0	0	0
10FTHFtm	-0.0292964317849525	0	-0.033096486273953
13DAMPPOX	0	0	0
1MNCAMti	0	0	0
1PPDCRp	0	0	0
2AMADPTm	0	-0.0730127437417006	0
2DR1PP	0	0	0
2HBO	0	0	0
2HBt2	0	0	0
2HCO3_NAt	0	0	0
2OXOADOXm	0	0.0730127437417006	0
2OXOADPTm	0	0.0730127437417006	0
34DHOXPEGOX	0	0	0
34DHOXPEGt	0	0	0
34DHPHEt	0	0	0
34DHPLACOX	0	0	0
34DHPLACOX(NADP)	0	0	0
34DHXMANDACOX	0	0	0
34DHXMANDACOX(NADP)	0	0	0
34HPPOR	0	0	0
3DSPHR	0.000575212280532356	0.000575212280532356	0.000575212280494952
3HAO	0	0	0
3HBCOAHLm	0.0553596028057571	0	0.00847237786838635
3HCO3_NAt	-0.0397104726379607	0.0270442422792706	0
3HLYTCL	0	0	0
3MOBt2im	0	0	157705484788869
3MOPt2im	0	0	0
3MOX4HOXPGALDOX	0	0	0
3MOX4HOXPGALDOX(NADP)	0	0	0
3SALAASPm	0	0	0
3SALACBOXL	0	0	0
3SALAOX	0	0	0
3SALATAi	0	0	0
3SALATAim	0	0	0
3SPYRSP	0	0	0
3SPYRSPm	0	0	0
41R1H2MAE12BOOX	0	0	0
4ABUTtm	0	0	0
4HOXPACDOX(NADP)	0	0	0
4MOPt2im	149661609854634	0.736563507310978	0
5AOPtm	0	0	0
5MTHFt	0	0	0
5MTHFt2	0	0	0
6DHFtl	0	0	0
6DHFtm	0	0	0
7DHCHSTEROLtr	0	0	0
AACOAT	0	-0.00818789193914276	0
AAPSAS	0	0	0
AASAD3	0	0	0
AASAD3m	0	0.0730127437417006	0
AATAi	0	0.0730127437417006	0
ABTArm	0	0	0
ABUTD	0	0	0
ABUTt2r	0	0	0
ABUTt4(2)r	0	0	0
ACACT1	0	0.00409394596957138	0
ACACT10m	0.0737580141491945	0	0.0927070799883723
ACACT1r	0	0.00409394596957138	0
ACACT1rm	0.00352895884431317	-0.0975764195591289	0
ACACt2m	0	0.0245636758174283	0
ACACtx	0	-0.0163757838782855	0
ACALDt	0	0	0
ACALDtm	0	0	0
ACCOAC	0	0	0
ACCOAtn	0	0	0
ACETONEt2	0	0	0
ACETONEt2m	0	0	0
ACGAM6PSi	0	0	0
ACGAMK	0	0	0
ACGAMPM	0	0	0
ACGAMtly	0	0	0
ACHtn	0	0	0
ACITL	0	0	0
ACOAD10m	0.0737580141491945	0	0.0927070799883723
ACOAD8m	0	0.019904742722599	0.00352895884431327
ACOAD9m	0.0553596028057571	0	0.00847237786838635
ACOAO7p	0	0	0
ACONT	0	0	0
ACONTm	0.117300677634773	0.195152839118218	0.155726031771137
ACRNtm	0	0	0
ACS	0	0	0
ACTLMO	0	0	0
ACTNMO	0	0	0
ACt2m	0	0	0
ACt2r	0	0	0
ADA	0	0	0
ADAe	0	0	0
ADCim	0	0	0
ADK1	0.0810501675905442	0.0631262529364181	0.0886502765692686
ADK1m	0	0	0
ADK3	0	0	0
ADK3m	0	0	0
ADKd	-0.000604019194485228	-0.00162778053726019	-0.000604019194485228
ADMDC	0	0	0
ADNK1	0	0.00102376134277496	0
ADNK1m	0	0	0
ADNt	0	0	0
ADNt4	0	0	0
ADNt5	0	0	0
ADNtm	0	0	0
ADPRDP	0	0	0
ADPT	0	0	0
ADPtx	-0.0105868765329395	-0.0105868765329404	-0.0105868765329398
ADRNCOAtx	0	0	0
ADRNt	0	0	0
ADSL1	0.00197147939284273	0.00197147939285174	0.00197147939359802
ADSL2	0.0639765437781406	0.00361949746581147	0.071576652756097
ADSS	0.00197147939284273	0.00197147939285174	0.00197147939359802
AGPAT1	0.0020436927117487	0.00204369271175002	0.00204369271175002
AGTix	0	0.00176418274237962	0
AHC	0	0	0
AHCYStr	0	0	0
AICART	0.0639765437781406	0.00361949746581147	0.071576652756097
AIRCr	0.0639765437781406	0.00361949746581147	0.071576652756097
AKGDm	0	0	0
AKGMALtm	159742115748553	0.882057410688269	175798500745431
ALAASNNaEx	878467286653255	0	0
ALACYSNaEx	0	0	0
ALADGLNexR	0	0	0
ALADGLYexR	0	0	0
ALAGLNNaEx	0	0	0
ALAGLNexR	0	0	0
ALAGLYexR	0	0	0
ALAR	0	0	0
ALASERNaEx	0	0	0
ALASm	0	0	0
ALATA_L	-0.0111433207133275	-0.0111433207133275	-0.0111433207133134
ALATHRNaEx	0	0	0
ALAt2r	0	0	0
ALAt4	0	0	0
ALAtN1	0	0	0
ALCD1	0	0	0
ALCD21_D	0	0	0
ALCD21_L	0	0	0
ALCD22_D	0	0	0
ALCD22_L	0	0	0
ALDD2x	0	0	0
ALDD2xm	0	0	0
ALDD2y	0	0	0
ALR	0	0	0
ALR2	0	0	0
ALR3	0	0	0
AM6SAD	0	0	0
AMCOXO	0	0	0
AMETr	0	0	0
AMPDA	0	0	0
AMPTASECGe	0	0	0
AMPtp	0	0	0
APAT2rm	0	0	0
ARACHCOAtx	0	0	0
ARACHCPT1	0	0	0
ARACHCPT2	0	0	0
ARACHCRNt	0	0	0
ARACHDCOAtx	0	0	0
ARACHDt2	0	0	0
ARACHt	0	0	0
ARGLYSex	0	0	0
ARGN	0	0.00820202925669195	0.0145971406510239
ARGNm	0.0145971406510239	0.0063951113943319	0
ARGSL	0	0.0495972622545456	0
ARGSS	0	0.0495972622545456	0
ARGtiDF	0.02375	0.02375	0.02375
ARGtm	0.0145971406510239	0.0063951113943319	0
ARTCOAL1	0.000377115541937201	0.000377115541937201	0.000377115541899797
ARTCOAL2	0.147061518636965	0	0
ARTFR11	0	0	0
ARTFR12	0	0	0
ARTFR13	0.00267795347634476	0.00267795347635773	0.00267795347633891
ARTFR208	0	0	0
ARTFR212	0	0	0
ARTFR213	0	0	0
ARTFR31	0	0	0
ARTFR32	0	0.0026779534798367	0.0026779534763391
ARTFR33	0	0	0
ARTFR34	0	0	0
ARTFR41	0	0	0
ARTFR42	0.00267795347636545	0	0
ARTFR44	0	0	0
ARTFR45	0	0	0
ARTFR46	0	0	0
ARTFR51	0	0	0
ARTFR61	0	0	0
ARTPLM1	0.00279099203367685	0.00279099203367817	0.00279099203364076
ARTPLM1m	0	0	0
ARTPLM2	-0.0020436927117487	-0.00204369271175002	-0.00204369271175002
ARTPLM2m	0	0	0
ARTPLM3	-0.0000770625358981154	-0.0000770625358981154	-0.0000770625358981154
ARTPLM3m	0	0	0
ASAH1	0	0	0
ASCBOX	0	0	0
ASCBt	0	0	0
ASCBt4	0	0	0
ASNALANaEx	0	0	0
ASNCYSNaEx	0	0	0
ASNGLNNaEx	878467286653255	0	0
ASNS1	0.00605296044435197	0.00605296044435197	0.00605296044435197
ASNSERNaEx	0	0	0
ASNTHRNaEx	0	0	0
ASNt4	0	0	0
ASNtN1	0	0	0
ASPCTr	0.00350774365336974	0.00350774365341422	0.00350774365341419
ASPGLUm	0.156515570695348	0.0578556913743567	0.177606171420531
ASPTA	0.0730613131383373	-0.014838782124924	0.0865518048847644
ASPTAm	-0.156515570695348	-0.0578556913743567	-0.177606171420516
ATPS4m	161042630968052	109883544574434	166499445969623
ATPasel	0	0	0
ATPtm	153157441789544	0.841707953699984	159788507041985
ATPtn	0	0	0
ATPtx	0.0105868765329395	0.0105868765329404	0.0105868765329398
BALAtmr	0	0	0
BAMPPALDOX	0	0	0
BDHm	0	0	0
BETALDHxm	0	0	0
BHBt	0	0	0
BHBtm	0	0	0
BHMT	0	0	0
BILIRED	0	0	0
BILIRUBt2	0	0	0
BTNt2	0	-0.164179523383078	-0.164439951433352
BTNt4i	0	0.164179523383078	0.164439951433352
C14STRr	0.000588159807385529	0.00058815980738558	0.000588159807385545
C160CPT1	0	0	0
C160CPT2	0	0	0
C160CRNt	0	0	0
C161CPT1	0	0	0
C161CPT12	0	0	0
C161CPT2	0	0	0
C161CPT22	0	0	0
C161CRN2t	0	0	0
C161CRNt	0	0	0
C180CPT1	0	0	0
C180CPT2	0	0	0
C180CRNt	0	0	0
C181CPT1	0	0	0
C181CPT2	0	0	0
C181CRNt	0	0	0
C204CPT1	0	0	0
C204CPT2	0	0	0
C204CRNt	0	0	0
C226CPT1	0	0	0
C226CPT2	0	0	0
C226CRNt	0	0	0
C3STDH1Pr	0.000588159807385529	0.00058815980738558	0.000588159807385545
C3STKR2r	0.00058815980738558	0.00058815980738558	0.00058815980738558
C4STMO1r	0.000588159807385529	0.00058815980738558	0.000588159807385545
C4STMO2Pr	0.000588159807385529	0.00058815980738558	0.00058815980738558
C4STMO2r	0	0	0
CATm	0	0	0.158799637899175
CATp	0.139489434551459	0.178480117355955	0
CAt7r	0	0	0
CBPS	0.00350774365336974	0.00350774365341422	0.00350774365341419
CDIPTr	0.000105141376596896	0.000105141376597429	0.000105141376597429
CDS	0.000355737654289978	0.0003557376542913	0.0003557376542913
CEPTC	0.00208302838209548	0.00208302838209548	0.00208302838205808
CEPTE	0	0	0
CERK	0	0	0
CGMPt	0	0	0
CHAT	0	0	0
CHATn	0	0	0
CHLPCTD	0.00208302838209548	0.00208302838209548	0.00208302838205808
CHLtm	0	0	0
CHOLD2m	0	0	0
CHOLK	0.00170591284015828	0.00170591284015828	0.00170591284015828
CHOLtn	0	0	0
CHOLtr	0	0	0
CHOLtu	0.00108400954117349	0.00108400954117349	0.00108400954117349
CHSTEROLt2	0.000588159807385616	0.000588159807385616	0.000588159807385616
CHSTEROLt3	-0.000588159807385616	-0.000588159807385616	-0.000588159807385616
CITL	0	0	0
CITRtm	0	0	0
CITtam	0	0	0
CITtbm	0	0	0
CK	0	0	0
CKc	0	0	0
CLFORtex	0.000294079903692764	0	0
CLFORtex2	0	0.00058815980738558	0.000588159807385545
CLHCO3tex2	0	0.0811327268378119	0.0589023552591468
CLHCOtex	0	0	0
CLI2tex	0	0	0
CLOHtex2	0	0	0
CLOXAtex2	0	0	0
CLPNDCOAtx	0	0	0
CO2t	0	-0.230668215488023	-0.063655632613612
CO2ter	-0.00117631961477106	-0.00117631961477116	-0.00117631961477112
CO2tm	-0.177827470952406	-0.129112363590815	-0.188854149889277
CO2tp	-0.00352895884431317	-0.00352895884431348	-0.00352895884431327
COAtm	0.00352895884431317	0.019904742722599	0.00352895884431329
COAtn	0	0	0
COAtp	-0.00352895884431059	-0.019904742722599	-0.00352895884431327
COt	0	0	0
CPPPGO	0	0	0
CREATt4(2)r	0	0	0
CREATtmdiffir	0	0	0
CRNCAR3tp	0	0	0
CRNCARtp	0	0.0163757838782855	0
CRNt	0	0	0
CRNtim	0	0	0
CRNtuNa	0	0	0
CRVNCtr	0	0	0
CSNAT2m	0	0	0
CSNAT3x	0	0	0
CSNATm	0	0	0
CSNATp	0	0.0163757838782855	0
CSNATr	0	-0.0163757838782855	0
CSm	0.117300677634773	0.195152839118258	0.155726031771137
CTPS1	0.00161042814096062	0	0.00161042814096062
CTPS2	0	0.00119068599267089	0
CTPtn	0	0	0
CYOOm3	0.445152496746961	0.28165463505971	0.464657752653748
CYOR_u10m	0.890304993493922	0.563309270119421	0.929315505307496
CYSALANaEx	0	0	0
CYSASNNaEx	0	0	0
CYSGLNNaEx	0	0	0
CYSGLTH	0.274527344135448	0.352379505618933	0.312952698271812
CYSGLUexR	0	-0.00502268185494885	-0.0765
CYSGLYex	0	0	0
CYSGLYexR	0	0.263441773290395	0.218981030133065
CYSO	0	0	0
CYSSERNaEx	0	0	0
CYSTA	0.0388870665141829	0.0984632624738419	0.105521675394169
CYSTGL	0	0	0
CYSTGLUex	0.274527344135448	0.352379505618933	0.312952698271812
CYSTHRNaEx	875796382702913	0	0
CYSTS	0	0	0
CYStec	-0.364498474401596	-0.227262110256134	-0.0776987713456063
CYTD	0	0	0
CYTDK1	0	0	0
CYTDt	0	0	0
CYTDt4	0	0	0
CYTDt5	0	0	0
CYTK1	0.00124808004371458	0.000810985499126612	0.0012480800436785
CYTK10	0	0	0
CYTK10n	0	0	0
CYTK11	0	0	0
CYTK11n	0	0	0
CYTK12	0	0	0
CYTK12n	0	0	0
CYTK13	0	0	0
CYTK13n	0	0	0
CYTK14	-0.000419742148289735	0	0
CYTK14n	0	0	0
CYTK1n	0	0	0
CYTK2	0	0	0
CYTK2n	0	0	0
CYTK3	0	0	0
CYTK3n	0	0	0
CYTK4	0	0	0
CYTK4n	0	0	0
CYTK5	0	0	-0.000419742148289735
CYTK5n	0	0	0
CYTK6	0	0	0
CYTK6n	0	0	0
CYTK7	0	0	0
CYTK7n	0	0	0
CYTK8	0	0.000437094544589289	0
CYTK8n	0	0	0
CYTK9	0	0	0
CYTK9n	0	0	0
DADA	0	0	0
DADAe	0	0	0
DADNt4	0	0	0
DAGK_hs	-0.00168795505745872	-0.00168795505745872	-0.00168795505745872
DAGKn_hs	0	0	0
DALAOXx	0	0	0
DALAt2r	0	0	0
DALAxt	0	0	0
DASCBR	0	0	0
DATPtn	0	0	0
DCK1n	0	0	0
DCK2n	0	0	0
DCMPDA	0	-0.000419742148289735	0
DCSPTN1COAtx	0	0	0
DCSPTN1CPT1	0	0	0
DCSPTN1CPT2	0	0	0
DCSPTN1CRNt	0	0	0
DCT	0	0	0
DCTPtn	0	0	0
DCYTD	0	0	0
DCYTDn	0	0	0
DCYTt	0	0	0
DESAT16_2	0.0000950245054976761	0.0000950245054976761	0.0000950245054976761
DESAT18_3	0	0	0
DESAT18_4	0	0	0
DESAT18_5	0	0	0
DESAT18_6	0	0	0
DESAT18_7	0	0	0
DESAT18_8	0	0	0
DESAT22_1p	0	0	0
DESAT22_2p	0	0	0
DGAT	0.0000770625358981154	0.0000770625358981154	0.0000770625358981154
DGK1	-0.000419742148323188	-0.000419742148289735	-0.000419742148323632
DGK2m	0	0	0
DGNSKm	0	0	0
DGSNtm	0	0	0
DGULND	0	0.0998948586234026	0
DHAAt1r	0	0	0
DHCR241r	0.00058815980738558	0.00058815980738558	0.00058815980738558
DHCR72r	0.000588159807385616	0.000588159807385616	0.000588159807385616
DHCRD1	0	0	0
DHCRD2	0.000575212280532356	0.000575212280532356	0.000575212280494952
DHFR	0.000604019194440752	0.000604019194485228	0.000604019194485228
DHFtl	0	0	0
DHFtm	0	0	0
DHORD9	0.00350774365336974	0.00350774365341422	0.00350774365341419
DHORTS	-0.00350774365336974	-0.00350774365341422	-0.00350774365341419
DHPM1	0	0	0
DHPR	0	0	0
DHPR2	0	0	0
DIDPtn	0	0	0
DINt	0	0	0
DITPtn	0	0	0
DKMPPD	0	0	0
DMATTx	0.00117631961477106	0.00117631961477116	0.00117631961477109
DMGDHm	0	0	0
DMGtm	0	0	0
DM_datp(m)	0	0	0
DM_dctp(m)	0	0	0
DM_dgtp(m)	0	0	0
DM_dttp(m)	0	0	0
DM_ethamp(r)	0.000377115544190777	0.000377115544190777	0.000377115544190777
DNADtn	0	0	0
DNDPt10m	0	0	0
DNDPt11m	0	0	0
DNDPt12m	0	0	0
DNDPt13m	0	0	0
DNDPt14m	0	0	0
DNDPt15m	0	0	0
DNDPt16m	0	0	0
DNDPt17m	0	0	0
DNDPt18m	0	0	0
DNDPt19m	0	0	0
DNDPt20m	0	0	0
DNDPt22m	0	0	0
DNDPt23m	0	0	0
DNDPt24m	0	0	0
DNDPt25m	0	0	0
DNDPt26m	0	0	0
DNDPt27m	0	0	0
DNDPt28m	0	0	0
DNDPt29m	0	0	0
DNDPt2m	0	0	0
DNDPt31m	0	0	0
DNDPt32m	0	0	0
DNDPt33m	0	0	0
DNDPt34m	0	0	0
DNDPt35m	0	0	0
DNDPt36m	0	0	0
DNDPt37m	0	0	0
DNDPt38m	0	0	0
DNDPt39m	0	0	0
DNDPt3m	0	0	0
DNDPt40m	0	0	0
DNDPt41m	0	0	0
DNDPt43m	0	0	0
DNDPt46m	0	0	0
DNDPt47m	0	0	0
DNDPt48m	0	0	0
DNDPt49m	0	0	0
DNDPt4m	0	0	0
DNDPt50m	0	0	0
DNDPt51m	0	0	0
DNDPt52m	0	0	0
DNDPt53m	0	0	0
DNDPt54m	0	0	0
DNDPt59m	0	0	0
DNDPt5m	0	0	0
DNDPt60m	0	0	0
DNDPt61m	0	0	0
DNDPt62m	0	0	0
DNDPt63m	0	0	0
DNDPt6m	0	0	0
DNDPt7m	0	0	0
DNDPt8m	0	0	0
DNDPt9m	0	0	0
DOLGLCP_Lter	0	0	0
DOLGPP_Ler	0	0	0
DOLP_Lter	0	0	0
DOPABMO	0	0	0
DOPACHRMISO	0	0	0
DOPAQNISO1	0	0	0
DPMVDx	0.00352895884431317	0.00352895884431348	0.00352895884431327
DRBK	0	0	0
DRPA	0	0	0
DSAT	0.000575212280532356	0.000575212280532356	0.000575212280494952
DTMPK	0	0	0
DUDPtn	0	0	0
DUMPtn	0	0	0
DURAD	0	0	0
DURIK1	0	0.00102376134277496	0
DURIPP	0	-0.00102376134277496	0
DURIt	0	0	0
DURItn	0	0	0
DUTPDPm	0	0	0
DUTPDPn	0	0	0
D_LACt2	0	0	0
EBP2r	0.00058815980738558	0.00058815980738558	0.00058815980738558
ECOAH12m	0.0553596028057571	0	0.00847237786838635
ECOAH1m	0	-0.0730127437417006	0
ECOAH9m	0.0737580141491945	0	0.0927070799883723
ELAIDCPT1	0	0	0
ELAIDCPT2	0	0	0
ELAIDCRNt	0	0	0
ELAIDt	0	0	0
ENO	0.087324752516925	0.369756498233468	0.0894150807965284
ESTRADIOLGLCt	0	0	0
ESTRADIOLtr	0	0	0
ESTRONESt	0	0	0
ESTRONEtr	0	0	0
ETF	0.182394683714307	0.0902395329844629	0.203209921081491
ETFQO	0.182394683714307	0.0902395329844629	0.203209921081491
ETHAK	0	0	0
EX_1mncam(e)	0	0	0
EX_2hb(e)	0	0	0
EX_34dhoxpeg(e)	0	0	0
EX_34dhphe(e)	0	0	0
EX_35cgmp(e)	0	0	0
EX_5mthf(e)	0	0	0
EX_Lcystin(e)	-0.274527344135448	-0.352379505618933	-0.312952698271812
EX_ac(e)	0	0	0
EX_acald(e)	0	0	0
EX_acetone(e)	0	0	0
EX_adn(e)	0	0	0
EX_ala_D(e)	0	0	0
EX_ala_L(e)	0	0	0
EX_arg_L(e)	-0.02375	-0.02375	-0.02375
EX_chol(e)	-0.00108400954117349	-0.00108400954117349	-0.00108400954117349
EX_cl(e)	0	0	0
EX_co2(e)	0	0.230668215488023	0.063655632613612
EX_co(e)	0	0	0
EX_creat(e)	0	0	0
EX_crmp_hs(e)	0	0	0
EX_cys_L(e)	0.467707513905017	0.504259444952669	0.411289004417774
EX_cytd(e)	0	0	0
EX_dad_2(e)	0	0	0
EX_dcyt(e)	0	0	0
EX_din(e)	0	0	0
EX_duri(e)	0	0	0
EX_elaid(e)	0	0	0
EX_for(e)	0.000588159807385529	0.00058815980738558	0.000588159807385545
EX_glc(e)	-0.264421411711865	-0.27179999999532	-0.2718
EX_gln_L(e)	-0.0764999999999993	-0.0765	-0.0765
EX_glu_L(e)	0.274527344135448	0.352379505618933	0.312952698271812
EX_gly(e)	-0.1	-0.1	-0.1
EX_glyb(e)	0	0	0
EX_h2o2(e)	0	0	0
EX_h2o(e)	0.0145971406510239	-0.074412329505287	0.27900201821137
EX_h(e)	0.604160039896552	0.47431315078199	0.37197476149013
EX_ha(e)	0	0	0
EX_hco3(e)	0.119131417913882	0	0.0589023552591468
EX_hdcea(e)	0	0	0
EX_his_L(e)	-0.1	-0.1	-0.1
EX_ile_L(e)	-0.0810509341610162	-0.00729292001182164	-0.1
EX_inost(e)	-0.000105141376596107	-0.1	-0.000105141376597429
EX_ins(e)	0.0603570463123047	0	0.0679571552895054
EX_lac_D(e)	0	0	0
EX_lac_L(e)	0	0.202754104015811	0
EX_leu_L(e)	-0.016315257277401	-0.03622	-0.0198442161217143
EX_lneldc(e)	0	0	0
EX_lys_L(e)	-0.00988704592055786	-0.0828997896622588	-0.0098870459205582
EX_mercplaccys(e)	0.0388870665141829	0.0984632624738419	0.105521675394169
EX_met_L(e)	-0.00355672608411302	-0.00355672608411302	-0.00355672608411302
EX_na1(e)	0	0	0
EX_ncam(e)	0	0	0
EX_nh4(e)	0.119200406476193	0.23991449910084	0.104000188520235
EX_no(e)	0	0.0495972622545456	0
EX_o2(e)	-0.3066	-0.3066	-0.3066
EX_o2s(e)	0	0	0
EX_ocdca(e)	-0.000110474218445206	-0.000110474219218309	-0.000110474222697298
EX_ocdcea(e)	-0.00276781972106325	-0.00276781972453451	-0.0027678197210369
EX_oxa(e)	0	0	0
EX_phe_L(e)	-0.00602032993513149	-0.00602032993755277	-0.00602032993513149
EX_pi(e)	-0.00988913262426649	-0.00988913262655822	-0.00988913262654023
EX_pnto_R(e)	0	0	0
EX_pydam(e)	0	0	0
EX_pydx(e)	0	0	0
EX_pydxn(e)	0	0	0
EX_pyr(e)	-0.0567999999999529	-0.0568	-0.0568
EX_ribflv(e)	0	0	0
EX_ser_L(e)	-0.0181761599522297	0.0714773181450511	-0.02957632341915
EX_so4(e)	0	0	0
EX_sph1p(e)	0	0	0
EX_succ(e)	0.0731625967192311	0	0
EX_taur(e)	0	0	0
EX_thf(e)	0	0	0
EX_thm(e)	0	0	0
EX_thmtp(e)	0	0	0
EX_thr_L(e)	-0.00853287955119164	-0.00853287951995299	-0.00853287951995299
EX_thym(e)	0	0	0
EX_trp_L(e)	-0.00195783088565212	-0.00195783088565212	-0.00195783088565212
EX_ttdca(e)	-0.00270971100044399	-0.00270971100045695	-0.00270971100043813
EX_tyr_L(e)	-0.00438880420419267	-0.00438880420419267	-0.00438880420419267
EX_ura(e)	0	0	0
EX_urate(e)	0	0	0
EX_urea(e)	0.0145971406510239	0.0145971406510239	0.0145971406510239
EX_uri(e)	0	0	0
EX_vacc(e)	0	0	0
EX_val_L(e)	-0.0651161266710185	-0.00975652386526139	-0.0182289017336479
EX_vitd3(e)	0	0	0
FACOAL140i	0.00267795347634476	0.00267795347635773	0.00267795347633891
FACOAL160i	0	0	0
FACOAL161	-0.0000950245054976761	-0.0000950245054976761	-0.0000950245054976761
FACOAL180i	0	0	0
FACOAL1812	0	0	0
FACOAL1813	0	0	0
FACOAL181i	0.00267795347636545	0.00267795347983671	0.0026779534763391
FACOAL1822	0	0	0
FACOAL204	0	0	0
FACOAL204i	0	0	0
FACOAL226	0	0	0
FACOAL226i	0	0	0
FADH2tru	0.00058815980738558	0.00058815980738558	0.00058815980738558
FADH2tx	0	0	0
FADtru	0.00058815980738558	0.00058815980738558	0.00058815980738558
FADtx	0	0	0
FAEL204	0	0	0
FAEL205	0	0	0
FALDH	0	0	0
FALDtly	0	0	0
FALDtm	0	0	0
FAOXC140	0	0	0
FAOXC160	0	0	0
FAOXC16080m	0	0	0
FAOXC16080x	0	0	0
FAOXC161802m	0	0	0
FAOXC16180m	0	0	0
FAOXC180	0	0	0
FAOXC180x	0	0	0
FAOXC1811601m	0	0	0
FAOXC1811602m	0	0	0
FAOXC1811603m	0	0	0
FAOXC18280m	0	0	0
FAOXC183806m	0	0	0
FAOXC200180m	0	0	0
FAOXC204	0	0	0
FAOXC2242046x	0	0	0
FAOXC2251836m	0	0	0
FAOXC2252053x	0	0	0
FAOXC226	0	0	0
FAOXC226205x	0	0	0
FAOXC240200x	0	0	0
FAOXC241181x	0	0	0
FAOXC80	0	0	0
FAS100COA	0	0	0
FAS120COA	0	0	0
FAS140COA	0	0	0
FAS160COA	0	0	0
FAS180COA	0	0	0
FAS80COA_L	0	4.33681e-05	0
FATP1t	0	0	0
FATP2t	-0.00276781972106325	0	0
FATP3t	0	0	0
FATP4t	0	0	0
FATP5t	0	0	0
FATP6t	0	0	0
FATP7t	0	0	0
FATP8t	0	0	0
FATP9t	0	0	0
FBA	0.0562184647261156	0.169255534476456	0.021850500017781
FBA2	0	0	0.036679813677803
FBA4	0	0.00176418274237962	0
FBP	0	0	0
FCLTm	0	0	0
FE2tm	0	0	0
FKYNH	0	0	0
FOLR2	0	0	0
FOLt2	0	0	0
FORt2m	0	0	0
FORtr	-0.000588159807385529	-0.00058815980738558	-0.000588159807385545
FPGS4m	0	0	0
FPGS5m	0	0	0
FPGS7m	0	0	0
FRDPtr	0.00117631961477106	0.00117631961477116	0.00117631961477109
FTCD	0.0956764568094285	0.0956764568094285	0.0956764568094285
FTHFDH	0	0	0
FTHFL	0	0	0
FTHFLm	0	0	0
FUM	-183803193083971	-100053157097535	-228628294378844
FUMAC	0	0	0
FUMSO3tm	0	0	0
FUMSO4tm	0	105571981008855	235983107593813
FUMTSULtm	190397995401069	0	0
FUMm	195993497424641	105571981008855	24610105337948
FUMtm	0	0	0
G3PD1	-0.00261741445813612	-0.00261741445813599	-0.00261741445813599
G3PD2m	0	0	0
G5SADrm	0.0145971406510239	0.0145971406510239	0.0145971406510239
G5SDym	0	0	0
G6PDA	0	0.048981327630273	0
G6PDH1rer	0	-0.105776456697258	0
G6PDH2r	0	0	0
G6PDH2rer	0	0.105776456697258	0
G6PPer	0	0	0
G6Pter	0	0	0
GACMTRc	0	0	0
GALOR	0	0	0
GALT	0	0	0
GALU	0.163213422031408	0.163213422026729	0.163213422031408
GALt1r	0	0	0
GAMt1r	0	0	0
GAPD	0.087324752516925	0.367992315491089	0.0894150807965284
GARFT	0.0639765437781406	0.00361949746581147	0.071576652756097
GCALDD	0	0.00176418274237962	0
GCC2am	0.0292964317849525	0	0.033096486273953
GCC2bim	0.0292964317849525	0	0.033096486273953
GCC2cm	0.0292964317849525	0	0.033096486273953
GCCam	0	0	0
GCCbim	0	0	0
GCCcm	0	0	0
GCHOLAt	0	0	0
GCHOLAte	0	0	0
GCHOLAtx	0	0	0
GF6PTA	0	0.048981327630273	0
GGH_10FTHF5GLUl	0	0	0
GGH_5DHFl	0	0	0
GGH_6DHFl	0	0	0
GGLUCT	0	0	0
GGNG	0.0148375838210371	0.0148375838210371	0.0148375838210371
GHMT2r	0.00358421815634095	-0.0878334426833203	0.0149843816232978
GHMT2rm	0	0	0
GK1	0.000419742148323188	0.000419742148289735	0.000419742148323632
GLACter	0	0	0
GLBRAN	0.0148375838210371	0.0148375838210371	0.0148375838210371
GLCAASE8ly	0	0	0
GLCAASE9ly	0	0	0
GLCMter	0	0	0
GLCURter	0	0.0998948586234026	0
GLCURtly	0	0	0
GLCt1r	53893061233315	0.27179999999532	0.2718
GLCt2r	-0.661065181273148	0	0
GLCt4	-5296757464033	0	0
GLCter	0	0	0
GLCtg	0	0	0
GLGNS1	0.0148375838210371	0.0148375838210371	0.0148375838210371
GLNALANaEx	0	0	0
GLNASNNaEx	0	0	0
GLNCYSNaEx	886117286653255	0	0
GLNLASEer	0	0	0
GLNS	0.0705420790017034	0	0.0857422969576611
GLNSERNaEx	0	0	0
GLNTHRNaEx	0	0	0
GLNt4	0	0	0
GLNtN1	0	0	0
GLNtm	0	0	0
GLRASE	0	0	0
GLU5Km	0	0	0
GLUCYS	0	0	0
GLUDC	0	0	0
GLUDxm	0.117300677634773	0	0.155726031771137
GLUDym	-0.146597109419725	0	-0.18882251804509
GLUNm	0	0	0
GLUPRT	0.0639765437781406	0.00361949746581147	0.071576652756097
GLUTCOADHm	0	0.0730127437417006	0
GLUt2m	131874797711625	0.624191948156492	141979587222348
GLUt7l	0	0	0
GLXO1	0	0	0
GLXtp	0	0	0
GLYAMDTRc	0	0	0
GLYATm	0	0	0
GLYBt4(2)r	0	0	0
GLYBtm	0	0	0
GLYCK2	0	0.00176418274237962	0
GLYCLTDy	0	0	0
GLYCLTtp	0	0.00176418274237962	0
GLYCTO1p	0	0.00176418274237962	0
GLYOX	0	0	0
GLYOp	0	0	0
GLYt2r	0	0	0
GLYt4	0	0	0
GLYt7(211)r	0	0	0
GLYt7(311)r	0.1	-0.163441773290395	-0.118981030133065
GLYtm	0.0292964317849525	0	0.033096486273953
GLYtp	0	-0.00176418274237962	0
GMPR	0	0	0
GMPS2	0.00164801807299315	0.0016480180729597	0.00164801807299359
GND	0	0	0
GNMT	0	0	0
GPAM_hs	0.0023668181804408	0.00236681818044212	0.00236681818044212
GPDDA1	0	0	0
GRTTx	0.00117631961477106	0.00117631961477116	0.00117631961477109
GSNt	0	0	0
GSNt4	0	0	0
GSNt5	0	0	0
GTHDH	0	0	0
GTHO	0	0	0
GTHOm	0	0	0
GTHP	-0.274527344135448	-0.352379505618933	-0.312952698271812
GTHPm	0	0	0
GTHS	0	0	0
GTMLTe	0	0	0
GUAD	0	0	0
GUAPRT	0	0	0
GULLACter	0	0	0
GULN3D	0	0.0998948586234026	0
GULNDer	0	0.0998948586234026	0
GULNter	0	0.0998948586234026	0
GluForTx	0.0956764568094285	0.0956764568094285	0.0956764568094285
H2CO3D	0.122639161567252	0.00350774365341422	0.062410098912561
H2CO3D2	-0.122639161567252	-0.00350774365341422	-0.062410098912561
H2CO3D2m	0	0	0
H2CO3Dm	0	0	0
H2O2syn	0	0	0
H2O2t	0	0	0
H2O2tly	0	0	0
H2O2tm	-0.00445152496746961	-0.0028165463505971	0.312952698271812
H2O2tn	0	0	0
H2O2tp	0.278978869102917	0.35519605196953	0
H2Oter	-0.00491632272227898	-0.00491632272695895	-0.0049163227222792
H2Otly	0	0	0
H2Otn	0	0	0
H2Otp	-0.278978869102917	-0.356960234711909	0
HACD1m	0	-0.0730127437417006	0
HACD9m	0.0737580141491945	0	0.0927070799883723
HAS1	0	0	0
HAS2	0	0	0
HAtly	0	0	0
HCO3Em	0.207969508740031	0.232563816226929	0.168288847133136
HCO3_CLt	0	0	0
HCO3_NAt	0	0	0
HDCAter	0.000377115544190777	0.000377115544190777	0.000377115544190777
HDCAtr	0	0	0
HDCEAtr	0	0	0
HDD2COAtx	0	0	0
HEX1	0.163213422031408	0	0.132477740008666
HEX7	0.101207989680456	0.27179999999532	0.102642446313531
HGNTOR	0	0	0
HIBDm	0.0553596028057571	0	0.00847237786838635
HISD	0.0956764568094285	0.0956764568094285	0.0956764568094285
HISt4	0.100000000000023	0	0
HIStN1	0	0.100000000000023	0.100000000000023
HKYNH	0	0	0
HKt	0	0	0
HMBS	0	0	0
HMGCOARx	0.00352895884431317	0.00352895884431348	0.00352895884431327
HMGCOASi	0	0	0
HMGCOASim	0.00352895884431317	0	0
HMGCOAtm	-0.00352895884431317	-0.019904742722599	-0.00352895884431327
HMGCOAtx	0.00352895884431317	0.019904742722599	0.00352895884431327
HMGLm	0	0	0
HMGLx	0	0.0163757838782855	0
HOXG	0	0	0
HPYRDC	0	0	0
HPYRR2x	0	0	0
HPYRRy	0	0.00176418274237962	0
HPYRtp	0	-0.00176418274237962	0
HSD17B1	0	0	0
HSD17B7r	0	0	0
HXANtx	0	0	0
HXPRT	0	0	0
HYPOE	0	0	0
HYPTROX	0	0	0
Htm	0	0	0
Htr	0.00374000310750801	0.10363486173559	0.00374000310750814
Htx	0.00352895884431317	0.00352895884431348	0.00352895884431327
ICDHxm	0	0.195152839118258	0
ICDHy	0	0	0
ICDHyrm	0.117300677634773	0	0.155726031771137
IDPtn	0	0	0
ILETA	0	0	0
ILETAm	0.0737580141491945	0	0.0927070799883723
ILEt5m	0.0737580141491945	0	0.0927070799883723
ILEtec	0.0810509341610162	0.00729292001182164	0.100000000000023
IMPC	-0.0639765437781406	-0.00361949746581147	-0.071576652756097
IMPD	0.00164801807299315	0.0016480180729597	0.00164801807299359
INOSTO	0	0.0998948586234026	0
INSTt2r	0.000105141376596107	0.1	0.000105141376597429
INSt	-0.0603570463123047	0	-0.0679571552895054
INSt4	0	0	0
INSt5	0	0	0
IPDDIx	0.00117631961477106	0.00117631961477116	0.00117631961477109
ITCOAL1m	0	0	0
ITCOALm	0	0	0
ITPtn	0	0	0
IZPN	0.0956764568094285	0.0956764568094285	0.0956764568094285
KCC2t	0	0	0
KCCt	0	0	0
KHK	0	0	0.036679813677803
KHK2	0	0.00176418274237962	0
KYN3OX	0	0	0
LALDD	0.117387207130303	0	0.155501477442763
LALDO	0	0	0
LALDO2	0	0	0
LALDO2x	0.117387207130303	0	0.155501477442763
LCADi	0	0	0
LCADi_D	0	0	0
LCYSTAT	0	0	0
LCYSTCBOXL	0	0	0
LDH_D	0	0	0
LDH_L	0	-0.202754104015811	0
LEUTA	149661609854634	0.736563507310978	0
LEUTAm	-149661609854634	-0.716658764588379	0.00352895884431327
LEUt4	0.016315257277401	0	0
LEUt5m	-149661609854634	-0.716658764588379	0.00352895884431327
LEUtec	0	0.03622	0.0198442161217143
LGNCCOAtx	0	0	0
LGNCt	0	0	0
LGTHL	0	0	0
LNELDCCPT1	0	0	0
LNELDCCPT2	0	0	0
LNELDCCRNt	0	0	0
LNELDCt	0	0	0
LNS14DMr	0.000588159807385529	0.00058815980738558	0.000588159807385545
LNSTLSr	0.000588159807385529	0.00058815980738558	0.000588159807385545
LPASE	0	0	0
LPCOXp	0	0	0
LRAT1	0	0	0
LRAT2	0	0	0
LSTO2r	0.00058815980738558	0.00058815980738558	0.00058815980738558
LYSOXp	0	0	0
LYSt4	0.0098870459205582	0	0
LYStiDF	0	0.0828997896622588	0.0098870459205582
LYStip	0	0	0
LYStm	0	0.0730127437417006	0
L_LACDcm	0	0	0
L_LACt2r	0	-0.202754104015811	0
MACACI	0	0	0
MALSO3tm	0	0	0
MALSO4tm	0	-105571981008855	-235983107593813
MALTSULtm	-190397995401069	0	0
MALtm	-145841182117621	-0.841707953699984	-159788507041985
MANt1r	0	0	0
MAOX	0	0	0
MCCCrm	0	0.019904742722599	0.00352895884431327
MCD	0	0	0
MCLACCYSR	0.0388870665141829	0.0984632624738419	0.105521675394169
MCLOR	-0.0388870665141829	-0.0984632624738419	-0.105521675394169
MDH	-0.0730613131383373	0.0148387821249241	-0.0865518048847644
MDHm	0.194964356545041	0.0403494569882848	0.261279394891218
MDRPD	0	0	0
ME1m	0	0	0
ME2	0	0	0
ME2m	0	0	0
MECOALm	0	0	0
MECOAS1m	0	0	0
MEOHtly	0	0	0
MERCPLACCYSt	0.0388870665141829	0.0984632624738419	0.105521675394169
METAT	0	0	0
METLEUex	0	0	0
METS	0	0	0
METt4	0.00355672608411302	0	0
METtec	0	0.00355672608411302	0.00355672608411302
MEVK1x	0.00352895884431317	0.00352895884431348	0.00352895884431327
MGCHrm	0	0.019904742722599	0.00352895884431327
MGSA	0	0	0
MGSA2	0	0	0
MI1345PP	0	0	0
MI134P4P	0	0	0
MI13PP	0	0	0
MI145PK	0	0	0
MI145PP	0	0	0
MI14PP	0	0	0
MI14Ptn	0	0	0
MI1PP	0	0	0
MI1PS	0	0	0
MI1P_Dtn	0	0	0
MI4PP	0	0	0
MMEm	-0.129117616954952	0	-0.0927070799883723
MMMm	0.129117616954952	0	0.101179457856759
MMSAD1m	0.0553596028057571	0	0
MMSAD3m	0	0	0
MMTSADm	0	0	0.00847237786838635
MTAP	0	0	0
MTHFC	0.0986566557713287	0.00723899493162294	0.110056819238241
MTHFCm	0.0292964317849525	0	0.033096486273953
MTHFD	0	0	0
MTHFD2	0.00298019896190019	-0.0884374618778056	0.0143803624288126
MTHFD2m	0	0	0
MTHFDm	0.0292964317849525	0	0.033096486273953
MTHFR3	0	0	0
MTRI	0	0	0
NACHEX27ly	0	0	0
NADH2_u10m	0.704402566126245	0.469561993481544	0.72259784057259
NADHtpu	0	0	0
NADHtru	0	0.105776456697258	0
NADK	0	0	0
NADN	0	0	0
NADPHtru	0.00588159807385538	0	0.00588159807385556
NADPHtxu	0.00705791768862635	0.00705791768862696	0.00705791768862654
NADPtru	0.00588159807385538	0	0.00588159807385556
NADPtxu	0.00705791768862635	0.00705791768862696	0.00705791768862654
NADtn	0	0	0
NADtpu	0	0	0
NADtru	0	0.105776456697258	0
NAIt	0	0	0
NAt	0	0	0
NAt3_1	0	0	0
NAt5	-0.0690533665243467	-0.23991449910084	-0.104000188520235
NCKt	0	0	0
NDP8	0.000604019194440752	0	0.000604019194485228
NDPK1	0.00197147939284273	0.00197147939285174	0.00197147939359802
NDPK1m	0	0.0245636758174283	0
NDPK2	0.164404108024079	0.1644041080194	0.164823850172369
NDPK3	0.000828337895424843	0.00124808004371589	0.000408595747099027
NDPK4	0	0	0
NDPK4m	0	0	0
NDPK5	0	0	0
NDPK5m	0	0	0
NDPK6	0	0	0
NDPK6m	0	0	0
NDPK6n	0	0	0
NDPK7	0	0	0
NDPK7m	0	0	0
NDPK8	0	0	0
NDPK8m	0	0	0
NH4tn	0	0	0
NH4tp	0	0	0
NICRNTtn	0	0	0
NKCC2t	-0.0501470399518464	0	0
NKCCt	0	0	0
NMNATn	0	0	0
NMNATr	0	0	0
NMNtn	0	0	0
NNATn	0	0	0
NNATr	0	0	0
NNMT	0	0	0
NORANMT	0	0	0
NOS1	0	0.0495972622545456	0
NOS2	0	0.0247986311272728	0
NOt	0	-0.0495972622545456	0
NRPPHRVESSEC	0	0	0
NRPPHRt4(2)r	0	0	0
NRVNCCOAtx	0	0	0
NRVNCt	0	0	0
NTD1	0	0	0
NTD10	0	0	0
NTD11	0.0603570463123047	0	0.0679571552895054
NTD2	0	0.00102376134277496	0
NTD3	0	0	0
NTD4	0	0	0
NTD5	0	0	0
NTD5m	0	0	0
NTD6	0	0.00102376134277496	0
NTD7	0	0	0
NTD8	0	0	0
NTD9	0	0	0
NaKt	0	0	0
O2St	0	0	0
O2Stm	0	0	0
O2Stn	0	0	0
O2Stx	0	0	0
O2t	0.3066	0.3066	0.306600000000003
O2ter	0.00529343826646981	0.00529343826647022	0.00529343826646994
O2tm	0.440700971779491	0.278838088709113	0.301211537228036
O2tn	0	0	0
O2tp	-0.139489434551459	-0.176715934613575	0
OCCOAtm	0	0	0
OCCOAtx	0	0	0
OCDCAtr	0.000110474218445206	0.000110474219218309	0.000110474222697298
OCDCEAtr	0	0.00276781972453451	0.0027678197210369
OCOAT1m	0	0.0245636758174283	0
ODECOAtx	0	0	0
OIVD1m	0	0.019904742722599	0.00352895884431327
OIVD2m	0.0553596028057571	0	0.00847237786838635
OIVD3m	0.0737580141491945	0	0.0927070799883723
OMPDC	0.00350774365336974	0.00350774365341422	0.00350774365341419
OPAHir	0	0	0
ORNDC	0	0	0
ORNTArm	0.0145971406510239	0.0145971406510239	0.0145971406510239
ORNt3m	0	-0.00820202925669195	-0.0145971406510239
ORNt4m	0	0	0
ORPT	-0.00350774365336974	-0.00350774365341422	-0.00350774365341419
OXAHCOtex	0	0	0
P5CDm	0.00485693203916206	0.00485693203916206	0.00485693203916206
P5CR	0.0000129475268531728	0	0.0000129475283831412
P5CRm	0	0	0
P5CRx	0	0.0000129475268532237	0
P5CRxm	0.00974020861186179	0.00974020861186179	0.00974020861186179
PAFH	0	0	0
PAFS	0	0	0
PAIL45P_HStn	0	0	0
PAIL4P_HStn	0	0	0
PAIL_HStn	0	0	0
PA_HSter	0	0	0
PA_HStn	0	0	0
PCHOLPr_hs	0	0	0
PCHOL_HSter	0	0	0
PCLAD	0	0	0
PCREATtmdiffir	0	0	0
PCRNtm	0	0	0
PCm	0.0788518917850797	0.21265907350433	0.0720528083004502
PDHm	0.0541295400185178	0	0.0630189517827648
PDX5PO	0	0	0
PEFLIPm	0	0	0
PEPCKm	0	0	0
PETHCT	0	0	0
PETOHMr_hs	0	0	0
PE_HSter	0	0	0
PE_HStm	-0.000593110493485495	-0.000593110493485495	-0.000593110493485495
PFK	0.0562184647261156	0.169255534476456	0.021850500017781
PGCD	0	0	0
PGI	0	-0.163213422026729	-0.0307356820227427
PGK	-0.087324752516925	-0.367992315491089	-0.0894150807965284
PGL	0	0	0
PGM	-0.087324752516925	-0.367992315491089	-0.0894150807965284
PGMT	-0.163213422031408	-0.163213422026729	-0.163213422031408
PGPPT	0.000250596277693871	0.000250596277693871	0.000250596277693871
PGPP_hs	0.000250596277693871	0.000250596277693871	0.000250596277693871
PHEMEtm	0	0	0
PHETA1	0	0	0
PHETHPTOX2	0	0	0
PHEt4	0.00602032993755277	0	0
PHEtec	0	0.00602032993755277	0.00602032993755277
PI345P3P	0	0	0
PI345P5P	0	0	0
PI34P5K	0	0	0
PI45P3K	0	0	0
PI45PLC	0	0	0
PI4P4Pn	0	0	0
PI4P5K	0	0	0
PI4PLC	0	0	0
PI4PLCn	0	0	0
PI5P4K	0	0	0
PI5P4Kn	0	0	0
PIK4	0	0	0
PIK4n	0	0	0
PIK5	0	0	0
PIK5n	0	0	0
PIPLC	0	0	0
PIPLCn	0	0	0
PIt7	0	0	0
PIt7ir	0.00988913262426649	0	0
PIt8	0	0.00988913262655822	0.00988913262654023
PIt9	0	0	0
PIter	0.00235263922954212	0.00235263922954232	0.00235263922954218
PItn	0	0	0
PItx	-0.00352895884431317	-0.00352895884431348	-0.00352895884431327
PLA2_2	0	0	0
PMEVKx	0.00352895884431317	0.00352895884431348	0.00352895884431327
PMTCOAtx	0	0	0
PNP	0	0	0
PPA	0.248450975693404	0.229503299691816	0.256051084671337
PPAer	0.00117631961477106	0.00117631961477116	0.00117631961477109
PPAm	0	0	0
PPAn	0	0	0
PPBNGS	0	0	0
PPCOACm	0.129117616954952	0	0.0927070799883723
PPD2CSPp	0	0	0
PPDOy	0	0	0
PPItr	0	0	0
PPItx	-0.00235263922954212	-0.00235263922954232	-0.00235263922954218
PPM	0	0.00277556	0
PPPG9tm	0	0	0
PPPGOm	0	0	0
PRAGSr	0.0639765437781406	0.00361949746581147	0.071576652756097
PRAIS	0.0639765437781406	0.00361949746581147	0.071576652756097
PRASCS	0.0639765437781406	0.00361949746581147	0.071576652756097
PRDXl	0	0	0
PRFGS	0.0639765437781406	0.00361949746581147	0.071576652756097
PRO1x	0	0	0
PRO1xm	0	0	0
PROD2	0.0000129475268531728	0.0000129475268532237	0.0000129475268906276
PROD2m	0	0	0
PROSTGE2t	0	0	0
PROSTGE2t2	0	0	0
PROt2r	0	0	0
PROt4	0	0	0
PROt4(2)r	0	0	0
PROtm	-0.00974020861186179	-0.00974020861186179	-0.00974020861186179
PRPPS	0.0674842874315104	0.00712724111922566	0.0750843964095112
PSDm_hs	0.000593110493485495	0.000593110493485495	0.000593110493485495
PSERT	0	0	0
PSFLIPm	0.000593110493485495	0.000593110493485495	0.000593110493485495
PSP_L	0	0	0
PSSA1_hs	0.000621903298984791	0.000621903298984791	0.000621903298984791
PSSA2_hs	0	0	0
PTRCOX1	0	0	0
PUNP1	0	-0.00102376134277496	0
PUNP2	0	0.00102376134277496	0
PUNP3	0	0	0
PUNP4	0	0	0
PUNP5	0	0	0
PUNP6	0	0	0
PUNP7	0	0	0
PVD3	0	0	0
PYAM5POr	0	0	0
PYDAMtr	0	0	0
PYDXNK	0	0	0
PYDXNtr	0	0	0
PYDXPP	0	0	0
PYDXtr	0	0	0
PYK	0.087324752516925	0.369756498233468	0.0894150807965284
PYNP2r	0	0.00102376134277496	0
PYRt2m	0.132981431803597	0.21265907350433	0.135071760083215
PYRt2p	0	0	0
PYRt2r	0.0567999999999529	0.0568	0.0568
RADH	0	0	0
RADH2	0	0	0
RADH3	0	-0.458139606592116	0
RADH4	0	0.458139606592116	0
RETFA	0.147061518636965	0	0
RETH	0.147061518636965	0	0
RETH1	0	0	0
RETH2	0	0	0
RIBt	0	0	0
RIBt2	0	0	0
RNDR1	0.000604019194485228	0.00162778053726021	0.000604019194485228
RNDR2	0.000419742148323188	0.000419742148289735	0.000419742148323632
RNDR3	0.000419742148289735	0	0.000419742148289735
RNDR4	0.000604019194440752	0	0.000604019194485228
RNMK	0	0	0
RPE	-0.0449895249543402	-0.0374617193731581	-0.0500562642730075
RPI	-0.0449895249543402	-0.0374617193731581	-0.0500562642730075
RTOT1	0.00234320929180167	0.00234320929181301	0.00234320929179654
RTOT3	0	0.00301269766090243	0.00301269766088149
RTOT4	0.00301269766091113	0	0
RTOT5	0	0	0
RTOT6	0	0	0
RTOTAL2CRNCPT1	0	0	0
RTOTAL2CRNCPT2	0	0	0
RTOTAL2CRNt	0	0	0
RTOTAL3CRNCPT1	0	0	0
RTOTAL3CRNCPT2	0	0	0
RTOTAL3CRNt	0	0	0
RTOTALCRNCPT1	0	0	0
RTOTALCRNCPT2	0	0	0
RTOTALCRNt	0	0	0
RTOT_3	0	0	0
Rtotaltl	0	0	0
S6TASE10ly	0	0	0
S6TASE22ly	0	0	0
S6TASE25ly	0	0	0
S6TASE4ly	0	0	0
S6TASE5ly	0	0	0
S6TASE6ly	0	0	0
S6TASE7ly	0	0	0
S6TASE8ly	0	0	0
S6TASE9ly	0	0	0
SACCD3m	0	0.0730127437417006	0
SACCD4m	0	0.0730127437417006	0
SARCStm	0	0	0
SARDHm	0	0	0
SBPP3er	0	0	0
SBTD_D2	0.101207989680456	0.27179999999532	0.139322259991334
SBTR	0.101207989680456	0.27179999999532	0.139322259991334
SERALANaEx	878467286653255	0	0
SERASNNaEx	0	0	0
SERCYSNaEx	0	0	0.02957632341915
SERDGLNexR	0	0	0
SERDGLYexR	0	0	0
SERGLNNaEx	0	0	0
SERGLNexR	0	-0.0714773181450511	0
SERGLYexR	0	0	0
SERPT	0.000575212280532356	0.000575212280532356	0.000575212280494952
SERTHRNaEx	0	0	0
SERt4	0	0	0
SERtp	0	0.00176418274237962	0
SFGTH	0	0	0
SGPL12r	0.000377115544190777	0.000377115544190777	0.000377115544190777
SLCBK1	0	0	0
SLDx	0	0	0
SLDxm	0	0	0
SMPD3l	0	0	0
SMPD4	0.000377115541937201	0.000377115541937201	0.000377115541899797
SMS	0.000575212280532356	0.000575212280532356	0.000575212280494952
SO4CLtex2	0	0	0
SO4HCOtex	0	0	0
SO4OXAtex2	0	0	0
SO4t4_2	0	0	0
SPH1Pte	0	0	0
SPHINGStl	0	0	0
SPHINGStr	0	0	0
SPHK21c	0.000377115541936313	0.000377115544190777	0.000377115541899797
SPHMDAc	0.000377115541937201	0.000377115541937201	0.000377115541899797
SPHMYLNtl	0	0	0
SPHS1Ptr	0.000377115541936313	0.000377115544190777	0.000377115541899797
SPMDOX	0	0	0
SPMS	0	0	0
SPODM	0	0	0
SPODMm	0.00445152496746961	0.0028165463505971	0.00464657752653748
SPODMn	0	0	0
SPODMx	0	0	0
SPTix	0	0.00176418274237962	0
SQLEr	0.000588159807385529	0.00058815980738558	0.000588159807385545
SQLSr	0.000588159807385529	0.00058815980738558	0.000588159807385545
SRTNt6(2)r	0	0	0
SSALxm	0	0	0
STCOAtx	0	0	0
SUCCt2m	-0.0731625967192311	0	0
SUCCt4_3	-0.0731625967192311	0	0
SUCD1m	0.0559550202357206	0	0.101179457856759
SUCOAS1m	0	0.0245636758174283	0
SUCOASm	-0.129117616954952	0	-0.101179457856759
SULFOX	0	0	0
TALA	-0.0224947624771701	0.0303344782539324	-0.0250281321365037
TAURt4(2)r	0	0	0
TAURtcx	0	0	0
TCHOLAt	0	0	0
TCHOLAte	0	0	0
THBPT4ACAMDASE	0	0	0
THFt2	0	0	0
THFtm	0.0292964317849525	0	0.033096486273953
THMTPt	0	0	0
THMt3	0	0	0
THP2Ctp	0	0	0
THRALANaEx	0	0	0
THRASNNaEx	0	0	0
THRCYSNaEx	0	0.00853287955119132	0.00853287951995299
THRGLNNaEx	0	0	0
THRGLNexR	0	0	0
THRGLYexR	0	0	0
THRSERNaEx	876649670658032	0	0
THRt4	0	0	0
THYMt	0	0	0
THYOXt	0	0	0
THYOXt2	0	0	0
TKT1	-0.0224947624771701	0.0303344782539324	-0.0250281321365037
TKT2	-0.0224947624771701	0.0303344782539324	-0.0250281321365037
TMDK1	0	0	0
TMDK1m	0	0	0
TMDPK	0	0	0
TMDPP	0	0	0
TMDPPK	0	0	0
TMDS	0.000604019194440752	0.000604019194485228	0.000604019194485228
TMNDNCCOAtx	0	0	0
TPI	0.0536010502679795	0.1684023027607	0.0559128992374481
TRDR	0.0020475226855389	0.00204752268554994	0.00204752268558382
TRIODTHYt	0	0	0
TRIODTHYt2	0	0	0
TRIOK	0	0	0.036679813677803
TRPO2	0	0	0
TRPt	0.00195783088565212	0.00195783088565212	0.00195783088565212
TTDCAt	0.00270971100044399	0.00270971100045695	0.00270971100043813
TTDCPT1	0	0	0
TTDCPT2	0	0	0
TTDCRNt	0	0	0
TYR3MO2	0	0	0
TYRASE	0	0	0
TYRCBOX	0	0	0
TYRDOPO	0	0	0
TYRDOPO3	0	0	0
TYROXDAc	0	0	0
TYRTA	0	0	0
TYRt	0.00438880420419267	0.00438880420419267	0.00438880420419267
UAGDP	0	0	0
UDPDOLPT_L	0	0	0
UDPGD	0	0	0
UGLT	0	0	0
UMPK	0.00161042814091614	0	0.00161042814096059
UMPK2	0	0	0
UMPK2n	0	0	0
UMPK3	0	0	0
UMPK3n	0	0	0
UMPK4	0	0	0
UMPK4n	0	0	0
UMPK5	0.000604019194485228	0.00119068599267089	0.000604019194485228
UMPK5n	0	0	0
UMPK6	0	0	0
UMPK6n	0	0	0
UMPK7	0	0	0
UMPK7n	0	0	0
UMPKn	0	0	0
UNK3	0	0	0
UPP3S	0	0	0
UPPDC1	0	0	0
UPPN	0	0	0
URATEt	0	0	0
URATEtx	0	0	0
URAt	0	0	0
URCN	0.0956764568094285	0.0956764568094285	0.0956764568094285
UREAt	0	-0.0890094701563108	0.264404877560346
UREAt5	-0.0145971406510239	0.074412329505287	-0.27900201821137
UREAtm	-0.0145971406510239	-0.0063951113943319	0
URIDK2m	0	0	0
URIK1	0	0	0
URIt	0	0	0
URIt4	0	0	0
URIt5	0	0	0
UROLACer	0	0	0
VACCCPT1	0	0	0
VACCCPT2	0	0	0
VACCCRNt	0	0	0
VACCt	0	0	0
VALTA	0	0	157705484788869
VALTAm	0.0553596028057571	0	-15685824700203
VALt5m	0.0553596028057571	0	-15685824700203
VALtec	0.0651161266710185	0.00975652386526139	0.0182289017336479
VD3	0	0	0
VITD3t	0	0	0
XANDp	0	0	0
XANtx	0	0	0
XAO2x	0	0	0
XAOx	0	0	0
XYLK	0	0.098130675881023	0
XYLTD_Dr	0	0.0998948586234026	0
XYLUR	0	0.0998948586234026	0
biomass	0.0280999999993128	0.0280999999993128	0.0280999999993128
NADPHOX	0	0	0
sink_Tyr-ggn[c]	-0.0148375838210371	-0.0148375838210371	-0.0148375838210371
OCBTm	0	0	0
CBPSam	0	0	0
